# Supplementary material for: Premature birth changes wiring constraints in neonatal structural brain networks
Source: Nat Commun. 2025 Jan 8;16:490. doi: 10.1038/s41467-024-55178-x (PMC11711473; doi:10.1038/s41467-024-55178-x)
Supplement: Supplementary file 4 — Source Data [file 41467_2024_55178_MOESM4_ESM.xls]

## Sheet: Figure_1c
Scatter					Regression					Confidence Intervals
GA_at_birth	postmenstrual_age	density_GA	density_PMA		GA_at_birth	postmenstrual_age	density_GA	density_PMA		GA_at_birth	postmenstrual_age	density_GA	density_PMA
35.1429	35.71	0.119117	0.123597		23	26.71	0.0924206	0.0654032		23	26.71	0.0878302	0.0583269
35.1429	35.71	0.109366	0.113845		23.1929	26.8943	0.0926506	0.0662332		23.1929	26.8943	0.0882003	0.059573
40.4286	40.71	0.110753	0.110344		23.3857	27.0786	0.0928804	0.0670682		23.3857	27.0786	0.0885615	0.0607618
38.2857	38.43	0.103628	0.106912		23.5786	27.2629	0.0931099	0.0679131		23.5786	27.2629	0.0889134	0.0619011
40	40.14	0.104814	0.105544		23.7714	27.4472	0.0933389	0.0687726		23.7714	27.4472	0.0892562	0.0630092
40.4286	40.71	0.100734	0.100326		23.9643	27.6315	0.0935674	0.0696498		23.9643	27.6315	0.0895902	0.0641027
39.1429	39.57	0.105587	0.107398		24.1571	27.8158	0.0937953	0.070547		24.1571	27.8158	0.0899155	0.0651906
37.4286	37.71	0.0977681	0.101283		24.35	28.0001	0.094023	0.0714663		24.35	28.0001	0.0902327	0.0662783
39.8571	40.43	0.094811	0.0948921		24.5429	28.1844	0.0942506	0.0724097		24.5429	28.1844	0.0905425	0.0673701
39.5714	40	0.0918109	0.0927891		24.7357	28.3687	0.0944783	0.0733795		24.7357	28.3687	0.0908455	0.068471
40.7143	41	0.106044	0.105139		24.9286	28.553	0.094706	0.0743779		24.9286	28.553	0.0911423	0.0695874
39.7143	39.86	0.106237	0.107541		25.1214	28.7373	0.0949338	0.0754069		25.1214	28.7373	0.0914332	0.0707277
38.5714	38.71	0.104736	0.107806		25.3143	28.9216	0.0951614	0.0764687		25.3143	28.9216	0.0917185	0.0719011
39	39.14	0.101054	0.103601		25.5071	29.1059	0.0953888	0.0775655		25.5071	29.1059	0.0919988	0.0731156
40.1429	40.71	0.104218	0.10377		25.7	29.2902	0.0956161	0.0786993		25.7	29.2902	0.0922747	0.074374
41.2857	41.57	0.104311	0.102683		25.8929	29.4745	0.0958433	0.079869		25.8929	29.4745	0.0925469	0.0756648
39.2857	39.43	0.103253	0.105342		26.0857	29.6588	0.0960703	0.0810701		26.0857	29.6588	0.0928155	0.0769759
36.5714	37.43	0.102032	0.105599		26.2786	29.8431	0.096297	0.0822985		26.2786	29.8431	0.0930806	0.0783078
39.4286	39.71	0.110847	0.112423		26.4714	30.0274	0.0965234	0.0835515		26.4714	30.0274	0.0933423	0.0796546
42	42.29	0.0975189	0.0952947		26.6643	30.2117	0.0967494	0.0848277		26.6643	30.2117	0.0936012	0.0810105
40.5714	40.86	0.0978222	0.0971468		26.8571	30.396	0.0969749	0.0861253		26.8571	30.396	0.093858	0.0823797
40.5714	40.86	0.110962	0.110287		27.05	30.5803	0.0971999	0.0874407		27.05	30.5803	0.0941128	0.0837618
35.7143	36.14	0.0950834	0.0993323		27.2429	30.7646	0.0974243	0.0887664		27.2429	30.7646	0.0943653	0.0851448
35.7143	36.71	0.103234	0.107123		27.4357	30.9489	0.0976481	0.0900943		27.4357	30.9489	0.0946156	0.0865263
40.2857	40.86	0.0947452	0.0940323		27.6286	31.1332	0.0978713	0.0914146		27.6286	31.1332	0.0948642	0.0878965
40.4286	41.29	0.103386	0.102001		27.8214	31.3175	0.0980938	0.0927161		27.8214	31.3175	0.0951109	0.0892456
41.2857	41.57	0.105096	0.103468		28.0143	31.5018	0.0983157	0.0939886		28.0143	31.5018	0.095356	0.0905632
37.1429	38.14	0.10821	0.11158		28.2071	31.6861	0.0985364	0.0952253		28.2071	31.6861	0.0955993	0.0918461
37.1429	38.14	0.107377	0.110746		28.4	31.8704	0.0987556	0.0964282		28.4	31.8704	0.0958404	0.0930957
38.5714	38.71	0.102454	0.105523		28.5929	32.0547	0.0989725	0.0976001		28.5929	32.0547	0.0960785	0.0943162
39.5714	39.86	0.106815	0.108098		28.7857	32.239	0.0991864	0.0987413		28.7857	32.239	0.0963134	0.0955073
42	42.57	0.0934855	0.0910625		28.9786	32.4233	0.0993969	0.0998475		28.9786	32.4233	0.0965447	0.0966628
37.4286	37.71	0.110994	0.114509		29.1714	32.6076	0.0996038	0.100911		29.1714	32.6076	0.0967724	0.0977757
37.4286	37.71	0.0995524	0.103068		29.3643	32.7919	0.0998074	0.101918		29.3643	32.7919	0.0969967	0.0988317
39.8571	40	0.10206	0.103079		29.5571	32.9762	0.100008	0.102859		29.5571	32.9762	0.0972181	0.099821
40.7143	40.86	0.100366	0.0997082		29.75	33.1605	0.100205	0.103725		29.75	33.1605	0.0974367	0.100734
38.8571	39.14	0.105665	0.108192		29.9429	33.3448	0.1004	0.104508		29.9429	33.3448	0.0976524	0.101563
40	40.14	0.0982268	0.0989572		30.1357	33.5291	0.100591	0.105203		30.1357	33.5291	0.0978652	0.102303
41.2857	41.71	0.10499	0.103218		30.3286	33.7134	0.100778	0.105806		30.3286	33.7134	0.0980749	0.10295
38.2857	38.57	0.100462	0.103637		30.5214	33.8977	0.100962	0.106316		30.5214	33.8977	0.0982818	0.103508
40.2857	40.43	0.107472	0.107614		30.7143	34.082	0.101143	0.10674		30.7143	34.082	0.0984855	0.103981
39.1429	41.29	0.103033	0.101468		30.9071	34.2663	0.10132	0.107083		30.9071	34.2663	0.0986862	0.104377
40	42.57	0.0980122	0.0953829		31.1	34.4506	0.101493	0.107351		31.1	34.4506	0.0988832	0.104702
37.2857	37.43	0.098787	0.102381		31.2929	34.6349	0.10166	0.107548		31.2929	34.6349	0.0990755	0.104958
40.7143	43.29	0.106151	0.10322		31.4857	34.8192	0.101822	0.10768		31.4857	34.8192	0.0992626	0.105154
40.4286	40.86	0.107123	0.106429		31.6786	35.0035	0.101978	0.107754		31.6786	35.0035	0.0994435	0.10529
23	42.43	0.0849621	0.0928819		31.8714	35.1878	0.102125	0.10778		31.8714	35.1878	0.0996169	0.105375
41.4286	41.71	0.104174	0.102414		32.0643	35.3721	0.102264	0.107768		32.0643	35.3721	0.0997817	0.105417
39.1429	39.43	0.106374	0.108444		32.2571	35.5564	0.102392	0.107726		32.2571	35.5564	0.0999374	0.105421
40	40.29	0.0947883	0.0951893		32.45	35.7407	0.102511	0.107662		32.45	35.7407	0.100083	0.105397
39.2857	39.43	0.0971279	0.0992169		32.6429	35.925	0.102619	0.107576		32.6429	35.925	0.100219	0.105345
41.5714	42.14	0.105493	0.103357		32.8357	36.1093	0.102716	0.107472		32.8357	36.1093	0.100344	0.105277
40.4286	43.71	0.0996874	0.096545		33.0286	36.2936	0.102801	0.107356		33.0286	36.2936	0.100459	0.105201
39.8571	40.14	0.104032	0.104742		33.2214	36.4779	0.102876	0.107237		33.2214	36.4779	0.100564	0.105128
28.1429	40.14	0.0978743	0.103016		33.4143	36.6622	0.102941	0.107122		33.4143	36.6622	0.10066	0.105065
37.4286	38.29	0.105446	0.10876		33.6071	36.8465	0.102996	0.107014		33.6071	36.8465	0.100747	0.105012
30.7143	34.43	0.105455	0.111636		33.8	37.0308	0.103042	0.106917		33.8	37.0308	0.100827	0.104972
38.1429	38.29	0.104559	0.107914		33.9929	37.2151	0.103081	0.106833		33.9929	37.2151	0.1009	0.104947
41.5714	41.86	0.103703	0.101812		34.1857	37.3994	0.103112	0.106762		34.1857	37.3994	0.100967	0.104939
36.2857	36.86	0.110914	0.114727		34.3786	37.5837	0.103138	0.106703		34.3786	37.5837	0.101029	0.104947
36.2857	37	0.0997023	0.103441		34.5714	37.768	0.103158	0.10665		34.5714	37.768	0.101087	0.104964
40.8571	43.43	0.102483	0.0995036		34.7643	37.9523	0.103174	0.106597		34.7643	37.9523	0.101143	0.104984
39	39.14	0.101316	0.103862		34.9571	38.1366	0.103186	0.106534		34.9571	38.1366	0.101196	0.10499
36.5714	37	0.103784	0.107532		35.15	38.3209	0.103194	0.106448		35.15	38.3209	0.101247	0.104973
36.4286	37	0.0968262	0.100569		35.3429	38.5052	0.1032	0.106326		35.3429	38.5052	0.101297	0.104916
40.8571	44.43	0.103059	0.0997681		35.5357	38.6895	0.103203	0.106159		35.5357	38.6895	0.101345	0.104812
34.1429	35.14	0.109585	0.114257		35.7286	38.8738	0.103204	0.105946		35.7286	38.8738	0.101392	0.104664
34.1429	35	0.101294	0.105941		35.9214	39.0581	0.103202	0.105689		35.9214	39.0581	0.101437	0.104467
31	33.29	0.0951236	0.0980044		36.1143	39.2424	0.103198	0.105393		36.1143	39.2424	0.101482	0.104227
31	33.29	0.0974982	0.100379		36.3071	39.4267	0.103193	0.105071		36.3071	39.4267	0.101525	0.10395
41.4286	41.57	0.102181	0.100565		36.5	39.611	0.103187	0.104729		36.5	39.611	0.101569	0.103641
39.2857	41.43	0.102126	0.100403		36.6929	39.7953	0.10318	0.104357		36.6929	39.7953	0.101612	0.103293
38.1429	38.29	0.102953	0.106308		36.8857	39.9796	0.103173	0.103959		36.8857	39.9796	0.101655	0.102913
38.1429	38.29	0.100429	0.103784		37.0786	40.1639	0.103166	0.103552		37.0786	40.1639	0.101697	0.102525
39.7143	40	0.100143	0.101141		37.2714	40.3482	0.103158	0.10315		37.2714	40.3482	0.101738	0.102135
40.4286	40.71	0.102947	0.102539		37.4643	40.5325	0.103149	0.102763		37.4643	40.5325	0.101779	0.101754
32.2857	35.14	0.105851	0.111218		37.6571	40.7168	0.10314	0.102394		37.6571	40.7168	0.101817	0.101378
41.1429	41.29	0.105283	0.103979		37.85	40.9011	0.10313	0.102047		37.85	40.9011	0.101854	0.10101
37.4286	41	0.106535	0.105258		38.0429	41.0854	0.103117	0.101733		38.0429	41.0854	0.101886	0.100667
37.4286	37.71	0.104861	0.108376		38.2357	41.2697	0.103102	0.101459		38.2357	41.2697	0.101914	0.100355
28	35	0.0912668	0.100721		38.4286	41.454	0.103083	0.101224		38.4286	41.454	0.101937	0.100085
39.1429	41.57	0.0947927	0.092891		38.6214	41.6383	0.103062	0.101022		38.6214	41.6383	0.101954	0.0998449
32.5714	34	0.100656	0.104638		38.8143	41.8226	0.103039	0.100842		38.8143	41.8226	0.101965	0.099629
39.2857	39.57	0.10589	0.107722		39.0071	42.0069	0.103014	0.100677		39.0071	42.0069	0.10197	0.0994308
39.2857	39.43	0.102524	0.104613		39.2	42.1912	0.102988	0.100522		39.2	42.1912	0.101968	0.0992456
41.1429	41.43	0.107179	0.105697		39.3929	42.3755	0.102962	0.10038		39.3929	42.3755	0.10196	0.0990804
39.1429	39.43	0.102783	0.104852		39.5857	42.5598	0.102934	0.100252		39.5857	42.5598	0.101945	0.0989326
29.8571	36.71	0.0981874	0.104966		39.7786	42.7441	0.102907	0.100139		39.7786	42.7441	0.101921	0.0988053
40.1429	40.86	0.101947	0.101215		39.9714	42.9284	0.102879	0.100035		39.9714	42.9284	0.101889	0.098691
40.5714	40.86	0.106143	0.105467		40.1643	43.1127	0.102851	0.0999368		40.1643	43.1127	0.101848	0.0985839
40.4286	41.14	0.10151	0.100342		40.3571	43.297	0.102825	0.099845		40.3571	43.297	0.101798	0.0984834
40.1429	43.86	0.0931444	0.0899151		40.55	43.4813	0.1028	0.0997616		40.55	43.4813	0.101739	0.0983809
37.8571	38.43	0.108318	0.111569		40.7429	43.6656	0.102776	0.0996889		40.7429	43.6656	0.101672	0.0982738
40.2857	40.43	0.108196	0.108338		40.9357	43.8499	0.102755	0.0996281		40.9357	43.8499	0.101596	0.0981471
37.2857	37.86	0.09459	0.0980572		41.1286	44.0342	0.102736	0.0995771		41.1286	44.0342	0.101512	0.0979847
37.2857	38	0.0954285	0.0988538		41.3214	44.2185	0.102719	0.0995302		41.3214	44.2185	0.101419	0.0977677
38.7143	41.43	0.105311	0.103513		41.5143	44.4028	0.102703	0.0994809		41.5143	44.4028	0.101317	0.0974754
41.2857	43.57	0.0999932	0.0969964		41.7071	44.5871	0.102689	0.0994234		41.7071	44.5871	0.101205	0.0971055
33.2857	34.86	0.100417	0.105219		41.9	44.7714	0.102675	0.0993586		41.9	44.7714	0.101083	0.0966567
40.5714	41	0.100469	0.0995456		42.0929	44.9557	0.102662	0.099289		42.0929	44.9557	0.10095	0.0961277
40.4286	40.57	0.101584	0.101455		42.2857	45.14	0.10265	0.0992168		42.2857	45.14	0.100808	0.095533
41.7143	42.29	0.107936	0.105692							42.2857	45.14	0.104491	0.102901
40.4286	40.86	0.104169	0.103475							42.0929	44.9557	0.104374	0.10245
39	41.86	0.110779	0.108572							41.9	44.7714	0.104268	0.102061
41.1429	41.14	0.102219	0.101132							41.7071	44.5871	0.104173	0.101741
41.2857	44.71	0.0977876	0.0944465							41.5143	44.4028	0.10409	0.101486
40	40.71	0.0997695	0.0993016							41.3214	44.2185	0.104019	0.101293
36.4286	45.14	0.0995197	0.0955471							41.1286	44.0342	0.10396	0.101169
36.4286	45.14	0.101857	0.0978843							40.9357	43.8499	0.103914	0.101109
40.2857	40.29	0.0948	0.095241							40.7429	43.6656	0.103881	0.101104
32.7143	34.71	0.106214	0.111167							40.55	43.4813	0.10386	0.101142
34.7143	37.29	0.10685	0.110482							40.3571	43.297	0.103852	0.101207
41.8571	42	0.0916541	0.0896584							40.1643	43.1127	0.103855	0.10129
38.8571	44.14	0.105354	0.10187							39.9714	42.9284	0.103869	0.101378
40.1429	44.29	0.110353	0.10701							39.7786	42.7441	0.103892	0.101472
39.4286	43.14	0.103365	0.100331							39.5857	42.5598	0.103924	0.101572
40.7143	40.86	0.0958159	0.0951578							39.3929	42.3755	0.103963	0.10168
40.2857	44.43	0.109043	0.105682							39.2	42.1912	0.104008	0.101799
40.2857	44.14	0.102376	0.0990911							39.0071	42.0069	0.104058	0.101922
38.5714	39.29	0.10191	0.104153							38.8143	41.8226	0.104113	0.102056
40.7143	40.86	0.0995451	0.0988871							38.6214	41.6383	0.104171	0.1022
38.5714	38.86	0.102765	0.105661							38.4286	41.454	0.10423	0.102364
39.4286	39.71	0.111127	0.112703							38.2357	41.2697	0.104289	0.102562
40.7143	40.86	0.108709	0.108051							38.0429	41.0854	0.104348	0.102799
39	39.14	0.105009	0.107555							37.85	40.9011	0.104406	0.103084
41.1429	42.86	0.0997268	0.0970645							37.6571	40.7168	0.104463	0.10341
36.1429	36.86	0.103763	0.107572							37.4643	40.5325	0.10452	0.103773
41.1429	41.29	0.0987203	0.0974166							37.2714	40.3482	0.104577	0.104166
34	34.86	0.0993831	0.104002							37.0786	40.1639	0.104634	0.10458
34	34.86	0.106556	0.111174							36.8857	39.9796	0.104692	0.105006
40.2857	42.29	0.101509	0.099119							36.6929	39.7953	0.104749	0.10542
39.1429	39.43	0.0869105	0.0889801							36.5	39.611	0.104805	0.105818
40	40.43	0.113793	0.113895							36.3071	39.4267	0.104861	0.106193
36.2857	37	0.0972546	0.100993							36.1143	39.2424	0.104915	0.106558
37.8571	38.14	0.0982537	0.101657							35.9214	39.0581	0.104967	0.10691
36.8571	37.14	0.0957955	0.0994867							35.7286	38.8738	0.105016	0.107228
36.4286	36.71	0.100738	0.104641							35.5357	38.6895	0.105062	0.107506
36.4286	36.71	0.104832	0.108736							35.3429	38.5052	0.105104	0.107736
36.8571	37.57	0.0977713	0.101304							35.15	38.3209	0.105142	0.107923
31.7143	35	0.104459	0.110207							34.9571	38.1366	0.105175	0.108078
31.7143	35.14	0.101061	0.106833							34.7643	37.9523	0.105204	0.108211
39.8571	40.14	0.100714	0.101423							34.5714	37.768	0.105228	0.108336
30.2857	33	0.0935177	0.0957561							34.3786	37.5837	0.105247	0.108458
40.4286	40.71	0.100103	0.0996943							34.1857	37.3994	0.105258	0.108585
40.1429	43.14	0.0965026	0.0935709							33.9929	37.2151	0.105262	0.108719
39.2857	39.57	0.109113	0.110945							33.8	37.0308	0.105258	0.108862
42.1429	42.29	0.102301	0.100086							33.6071	36.8465	0.105245	0.109016
38.1429	38.29	0.110937	0.114293							33.4143	36.6622	0.105222	0.109179
39.1429	42.86	0.107905	0.104981							33.2214	36.4779	0.105188	0.109347
36.2857	36.86	0.111537	0.11535							33.0286	36.2936	0.105144	0.109511
39.1429	39.71	0.106519	0.108056							32.8357	36.1093	0.105087	0.109666
40.1429	40.43	0.096974	0.0970958							32.6429	35.925	0.105019	0.109807
40.4286	44.14	0.105631	0.102366							32.45	35.7407	0.104939	0.109926
39.1429	39.29	0.0935738	0.0958895							32.2571	35.5564	0.104847	0.110031
40.7143	40.86	0.107248	0.10659							32.0643	35.3721	0.104745	0.11012
41.5714	41.86	0.111169	0.109278							31.8714	35.1878	0.104633	0.110186
35.5714	36	0.115834	0.120166							31.6786	35.0035	0.104512	0.110219
40.2857	42.57	0.101757	0.0991676							31.4857	34.8192	0.104382	0.110206
36.1429	36.86	0.102161	0.10597							31.2929	34.6349	0.104245	0.110137
36.1429	36.86	0.0870541	0.090863							31.1	34.4506	0.104102	0.11
30.7143	32.14	0.11462	0.111609							30.9071	34.2663	0.103954	0.109789
30.7143	32.29	0.0640766	0.0619848							30.7143	34.082	0.103801	0.109498
40.8571	44.43	0.104593	0.101303							30.5214	33.8977	0.103643	0.109124
39	39.43	0.103627	0.105678							30.3286	33.7134	0.103482	0.108661
36.8571	41	0.102908	0.101608							30.1357	33.5291	0.103316	0.108103
37.8571	40.29	0.101309	0.101456							29.9429	33.3448	0.103147	0.107453
39.5714	43.71	0.101506	0.0982423							29.75	33.1605	0.102974	0.106716
31.2857	34	0.096227	0.101134							29.5571	32.9762	0.102798	0.105897
31.2857	34	0.101158	0.106065							29.3643	32.7919	0.102618	0.105005
41.7143	42	0.100315	0.0983095							29.1714	32.6076	0.102435	0.104045
40.8571	41	0.0985164	0.097627							28.9786	32.4233	0.102249	0.103032
28.7143	32.71	0.106905	0.109276							28.7857	32.239	0.102059	0.101975
39.7143	40.86	0.105407	0.104613							28.5929	32.0547	0.101866	0.100884
40	43.43	0.106002	0.102911							28.4	31.8704	0.101671	0.0997607
41	41.14	0.0939963	0.0928955							28.2071	31.6861	0.101474	0.0986045
31.8571	32.71	0.108033	0.107397							28.0143	31.5018	0.101275	0.097414
39.7143	40.29	0.108229	0.108589							27.8214	31.3175	0.101077	0.0961867
41.8571	43.57	0.105671	0.102718							27.6286	31.1332	0.100878	0.0949328
37.2857	37.43	0.106115	0.109709							27.4357	30.9489	0.100681	0.0936622
27.1429	43.57	0.103853	0.10627							27.2429	30.7646	0.100483	0.092388
38.8571	39.14	0.10151	0.104038							27.05	30.5803	0.100287	0.0911196
39.2857	39.43	0.108885	0.110974							26.8571	30.396	0.100092	0.0898709
41.2857	41.71	0.109713	0.107941							26.6643	30.2117	0.0998975	0.0886448
40.1429	40.29	0.0972365	0.0976578							26.4714	30.0274	0.0997045	0.0874484
40.2857	40.43	0.0957883	0.0959299							26.2786	29.8431	0.0995135	0.0862892
39.2857	39.43	0.100907	0.102996							26.0857	29.6588	0.0993251	0.0851644
40.7143	41.29	0.106366	0.105017							25.8929	29.4745	0.0991397	0.0840732
35.4286	35.57	0.104161	0.108682							25.7	29.2902	0.0989576	0.0830247
39.2857	39.43	0.104311	0.1064							25.5071	29.1059	0.0987788	0.0820155
39	41.57	0.100352	0.0984313							25.3143	28.9216	0.0986043	0.0810364
29.7143	38.14	0.0939581	0.100322							25.1214	28.7373	0.0984344	0.0800861
37.4286	39.29	0.101448	0.103609							24.9286	28.553	0.0982697	0.0791684
37.1429	37.71	0.102063	0.105566							24.7357	28.3687	0.098111	0.0782881
37.1429	37.71	0.0989482	0.102451							24.5429	28.1844	0.0979587	0.0774493
40.7143	41.14	0.101981	0.100849							24.35	28.0001	0.0978134	0.0766542
39	39.29	0.110407	0.112704							24.1571	27.8158	0.0976752	0.0759034
41.7143	43.71	0.108801	0.105786							23.9643	27.6315	0.0975445	0.0751969
40.1429	42	0.110468	0.108296							23.7714	27.4472	0.0974216	0.074536
39.1429	39.43	0.0973027	0.0993723							23.5786	27.2629	0.0973064	0.0739251
38.8571	39	0.109511	0.112252							23.3857	27.0786	0.0971994	0.0733746
41.1429	41.43	0.0998515	0.0983698							23.1929	26.8943	0.0971009	0.0728935
41.4286	41.71	0.108792	0.107032							23	26.71	0.0970111	0.0724794
41.2857	42.43	0.104739	0.102358
32.7143	38.14	0.107223	0.111099
31.2857	34.57	0.0959984	0.10183
41.8571	43.86	0.0966589	0.0936057
38.1429	38.43	0.106576	0.109848
41.8571	42.43	0.100122	0.0977843
40	40.43	0.107291	0.107393
41	41.71	0.101844	0.100046
39.4286	40.29	0.0885717	0.0888909
38.8571	39.14	0.105322	0.10785
41	41.29	0.0997978	0.0984804
40.8571	41.43	0.103408	0.101898
39.5714	39.86	0.105609	0.106892
40.4286	40.86	0.109488	0.108795
40	42.57	0.10434	0.101711
39.2857	40.57	0.101757	0.101467
38.7143	40.71	0.0992461	0.0986019
38.8571	39.57	0.111711	0.113485
40.1429	40.71	0.0955241	0.0950765
40.8571	41.43	0.108866	0.107356
40.8571	43	0.107281	0.104513
40	41.71	0.107756	0.105831
40.5714	40.86	0.101598	0.100922
35.5714	35.71	0.102954	0.107424
28.7143	29.86	0.1037	0.0870044
31.2857	35.71	0.0930149	0.0990346
41.5714	41.86	0.108911	0.10702
38.8571	39	0.100811	0.103552
41.7143	42.86	0.0981952	0.095579
40	40.29	0.108765	0.109166
38.8571	39.29	0.0932985	0.0955766
40.1429	40.43	0.111341	0.111463
38	38.14	0.11336	0.116773
37.4286	37.57	0.102246	0.105802
40.2857	40.43	0.110888	0.11103
35.8571	36.43	0.112467	0.116532
35.1429	35.57	0.0973167	0.101845
35.1429	35.57	0.0979491	0.102477
40.7143	41	0.108734	0.107829
40.7143	41	0.0995862	0.0986804
41	41.14	0.105278	0.104177
40	40.57	0.10317	0.102981
37.7143	38	0.0993091	0.102754
39.1429	39.29	0.101733	0.104049
37.5714	38	0.0991948	0.102633
38.8571	39	0.098928	0.101669
41.5714	42	0.100016	0.0979995
40.8571	41.29	0.103067	0.101735
36	36.86	0.110912	0.114718
36	36.86	0.102588	0.106394
37.4286	38.14	0.106968	0.11035
37.4286	38.14	0.0942107	0.0975925
36.4286	37.14	0.103594	0.10727
33.2857	34	0.109525	0.113188
41	41.29	0.0969727	0.0956552
42.1429	42.71	0.100397	0.0978964
39.2857	39.71	0.101054	0.102611
39.2857	39.86	0.102763	0.104006
40.5714	40.86	0.0985797	0.0979043
39.1429	44	0.106692	0.103282
41.7143	43.86	0.101113	0.09805
38.7143	38.86	0.102142	0.105055
42.1429	42.43	0.0981926	0.0958742
37.8571	38.86	0.0969227	0.0997568
41.1429	43.43	0.0958922	0.0929414
41.1429	42	0.0983257	0.0962737
38.7143	41.43	0.0998406	0.0980424
38.5714	41.14	0.100487	0.099067
39.7143	40.43	0.108907	0.108967
41.7143	42.57	0.0993985	0.0969555
38	38.57	0.106953	0.110105
41.5714	41.71	0.101462	0.099713
39.4286	39.71	0.10674	0.108317
41.7143	42.14	0.100003	0.0978783
38.1429	38.43	0.100078	0.10335
40.5714	40.86	0.102244	0.101569
39.7143	39.71	0.103449	0.105066
39.2857	43.57	0.0999734	0.0967222
40.5714	42	0.102654	0.10054
40.8571	41.43	0.0955006	0.09399
41	41.29	0.100661	0.0993433
41.4286	43.86	0.0988416	0.0957564
39.2857	40.57	0.105934	0.105644
36.8571	37.43	0.103598	0.107175
37.1429	37.86	0.108261	0.111722
37.1429	37.86	0.108178	0.111639
40.1429	41	0.0943072	0.0933267
41.1429	41.43	0.105855	0.104373
40.7143	42	0.105007	0.10291
41.2857	41.43	0.11432	0.112851
39	39.14	0.10861	0.111156
40.2857	40.29	0.113615	0.114056
41.4286	41.71	0.107658	0.105898
40.4286	44.29	0.0976032	0.0942994
39.8571	41.14	0.0933607	0.092113
38.2857	39.86	0.107435	0.108557
39.1429	39.43	0.104993	0.107063
41.1429	44	0.0998031	0.0966545
41.2857	41.57	0.104082	0.102454
40.1429	41	0.0998207	0.0988402
41.1429	41.29	0.094094	0.0927903
42	42.29	0.109112	0.106888
40.5714	40.71	0.0961247	0.0957344
28.7143	35.71	0.107083	0.115649
35.1429	36.57	0.103636	0.10762
35.1429	36.57	0.0993713	0.103356
40.8571	41.29	0.105458	0.104126
40.5714	42.29	0.0986748	0.0963219
40	40.43	0.0970987	0.0972003
41	43	0.104251	0.101498
40.2857	40.57	0.107942	0.107794
39.8571	40	0.103827	0.104846
40.2857	40.57	0.105711	0.105563
40.5714	40.86	0.095733	0.0950576
39.7143	40.14	0.106898	0.107587
41.8571	42	0.105725	0.103729
40.1429	40.29	0.0991847	0.0996059
40.7143	41	0.106169	0.105263
38.8571	39.14	0.103033	0.10556
38.4286	39	0.102556	0.105247
37.8571	38.86	0.108919	0.111754
40.1429	40.57	0.106277	0.106109
35.1429	36.29	0.0997	0.103864
26.1429	32.71	0.0918133	0.097154
38	38.29	0.104282	0.107627
31	33.57	0.0992455	0.103187
26.1429	32.43	0.0957249	0.0994744
41	43	0.101532	0.0987791
39.8571	43.71	0.109633	0.106411
27.4286	33.29	0.0878721	0.0945167
27.4286	33.29	0.0969089	0.103554
41.1429	41.43	0.100062	0.09858
39	39.14	0.0981096	0.100656
41.2857	44.14	0.104284	0.101112
38.8571	42.71	0.0975748	0.0947001
38.8571	39	0.108164	0.110905
40.1429	40.43	0.108693	0.108815
40.7143	41.29	0.102344	0.100996
40.4286	42.71	0.107408	0.104751
41.4286	41.86	0.102343	0.10044
38.8571	43.29	0.0949386	0.0917535
38.5714	39.14	0.103569	0.106062
38.7143	39	0.112872	0.115595
40.4286	40.71	0.105899	0.10549
42	42.14	0.103572	0.101467
39.8571	40	0.105446	0.106465
39.7143	39.71	0.100408	0.102025
39	39.14	0.103504	0.10605
41.4286	41.57	0.0980043	0.0963881
40	40.29	0.0972796	0.0976805
38.4286	41.57	0.0976689	0.0956798
41.4286	43.57	0.111818	0.108833
40.4286	41	0.105678	0.104737
38.5714	42	0.0988891	0.096504
34.7143	35.29	0.0961763	0.100784
40.4286	41.86	0.0940515	0.0920438
39.1429	42.86	0.104009	0.101085
39.7143	43.57	0.10503	0.101839
34.1429	35.43	0.113242	0.117894
35.5714	35.86	0.0983614	0.102766
34.8571	35.29	0.102215	0.106813
27.5714	44.29	0.103332	0.105038
27.5714	44.29	0.0938773	0.0955839
28.8571	35.86	0.0936984	0.102042
39.8571	41.71	0.0982233	0.096278
29.8571	32.57	0.0972982	0.0976822
41.1429	41.43	0.111871	0.110389
39.7143	39.86	0.100776	0.102079
38.1429	39	0.104401	0.107066
40.4286	42	0.0984315	0.0962986
41.8571	42	0.107507	0.105511
39.5714	39.71	0.101769	0.103366
40.1429	40.29	0.0955865	0.0960078
38.2857	38.57	0.107355	0.11053
38.4286	41.86	0.103156	0.10088
41.1429	43.57	0.0997718	0.0967623
39.2857	39.57	0.103376	0.105207
39.5714	39.71	0.115466	0.117063
39.4286	40.57	0.102888	0.102618
39.8571	40	0.106369	0.107388
39.1429	39.43	0.105187	0.107256
41.1429	41.57	0.106552	0.104911
38.7143	39.14	0.104605	0.107115
39.1429	39.29	0.0959207	0.0982365
31.5714	34.57	0.107182	0.112776
32	34.14	0.0986643	0.103302
40.5714	42.43	0.0971174	0.0946607
40.4286	40.57	0.107936	0.107807
39.2857	39.57	0.0991319	0.100963
31.5714	34.14	0.100235	0.105199
27.4286	29.86	0.103596	0.0883682
40.7143	43.86	0.100142	0.0969873
29	32.14	0.109566	0.108278
41.1429	41.57	0.091572	0.0899314
36.8571	37	0.109814	0.113572
29.5714	34.14	0.102222	0.109056
24.7143	31.57	0.0889058	0.0889032
32.7143	35.29	0.105808	0.11093
25.4286	29.14	0.0941495	0.0766258
41.2857	41.57	0.103798	0.10217
40.2857	42.57	0.101138	0.0985489
37.2857	38.14	0.098977	0.102353
34.7143	36.14	0.109125	0.113408
39.2857	39.29	0.106375	0.10871
40.7143	43.29	0.103574	0.100643
40.8571	40.86	0.102103	0.101461
39.5714	39.71	0.110396	0.111992
39.4286	39.57	0.0891262	0.0909771
42.2857	43	0.108324	0.10567
28.1429	29.86	0.0975048	0.0814542
37.8571	42.43	0.109121	0.106332
27.5714	30.86	0.096932	0.0885808
42.2857	43	0.110364	0.10771
38.2857	38.43	0.106627	0.10991
23.7143	30	0.0992211	0.0893137
38.1429	38.86	0.108464	0.111318
39.4286	40.29	0.104679	0.104998
36.2857	36.57	0.0951046	0.0990895
40.7143	40.86	0.100518	0.0998603
28.7143	30	0.0947477	0.0790039
28.7143	31	0.100252	0.0916064
40.8571	42	0.106988	0.104907
42	43.29	0.106939	0.104118
32.5714	33.43	0.100679	0.10294
40.1429	40.43	0.0998959	0.100018
37	37.43	0.0993973	0.10298
34.4286	35	0.0912366	0.0958464
40.4286	40.57	0.102659	0.10253
24.4286	27.29	0.0924963	0.066419
36.8571	39.57	0.105488	0.107122
40	42	0.088243	0.0860509
38	40.43	0.103911	0.103768
32.5714	44.14	0.0952236	0.0921936
32.5714	44.14	0.107148	0.104118
29.8571	33.71	0.105294	0.110776
39	41.86	0.107798	0.105591
34.5714	35.57	0.102602	0.107166
41.5714	42.86	0.0995686	0.0969419
40.8571	42.71	0.100378	0.0977729
38.7143	40.86	0.11006	0.109131
24.2857	26.71	0.101194	0.0726504
40.1429	41.57	0.102607	0.100846
40.4286	40.57	0.101923	0.101794
30.1429	31.43	0.116632	0.109531
24.4286	33.86	0.0935576	0.105661
40.4286	44.14	0.101152	0.0978866
39.5714	41.86	0.105319	0.103191
25.5714	29.29	0.091642	0.0748755
39	42.86	0.0939184	0.0909759
41.1429	43	0.103709	0.100971
38.8571	41.29	0.100874	0.0992713
29.4286	30.43	0.0895827	0.076075
41.1429	43.57	0.106059	0.10305
31.2857	38.29	0.10305	0.10786
31.2857	38.29	0.102805	0.107616
41.5714	43.29	0.10124	0.0983895
31.8571	32.86	0.10136	0.10152
34.5714	35.71	0.107927	0.112443
34.5714	35.71	0.104345	0.108861
40.4286	42.14	0.0996741	0.0974225
41.8571	42	0.095192	0.0931963
36.5714	43	0.0954879	0.092299
35.5714	39.71	0.10715	0.10848
39.7143	42	0.1042	0.101966
38.7143	42.14	0.109074	0.106586
34.2857	40.57	0.0932781	0.0928384
39.7143	40.57	0.109877	0.109648
33.5714	34.43	0.0988069	0.103145
39.5714	43	0.107584	0.104643
40.8571	43.86	0.0966299	0.0934915
34.8571	35.86	0.100644	0.105073
42	44	0.110988	0.107906
41	44.29	0.104932	0.101695
29.8571	32.29	0.102336	0.101074
24.5714	29.43	0.0849113	0.0702105
38.5714	40.71	0.10596	0.1053
37.7143	42.57	0.104845	0.101953
42.1429	42.43	0.10402	0.101702
41.1429	42.57	0.10311	0.100621
38.8571	40.57	0.101545	0.101198
30.7143	33.29	0.108139	0.111281
40.1429	41.57	0.101961	0.100201
32.2857	33.14	0.107428	0.10865
30.4286	31.14	0.0929414	0.0835302
36.7143	40.86	0.10727	0.106213
24.8571	26.86	0.0957451	0.0672019
31.7143	33.14	0.110632	0.112259
40.5714	40.86	0.0960935	0.095418
42	42.71	0.103701	0.101192
40	40.71	0.104791	0.104323
34.8571	35.57	0.0972234	0.101766
34.8571	35.57	0.0948957	0.0994383
40.4286	43.29	0.10197	0.0990032
40.7143	40.86	0.106088	0.10543
38.2857	42.71	0.110926	0.107987
40	43.43	0.102829	0.0997381
41.2857	42.14	0.100135	0.0979764
41	44.29	0.0966243	0.0933877
41.7143	43.71	0.0995992	0.0965839
40.4286	40.71	0.104929	0.10452
41.7143	44	0.104574	0.101472
40	41.71	0.103906	0.101981
39.2857	42.43	0.109487	0.106852
40.2857	41.71	0.0948601	0.0929755
40.8571	43	0.104591	0.101824
39.5714	42.57	0.103753	0.101062
39.7143	42.14	0.0999328	0.0975808
40.4286	43.43	0.100823	0.0977916
38.7143	40.71	0.0999502	0.0993059
33.1429	34.86	0.10694	0.111794
33.1429	34.86	0.110104	0.114958
41.5714	43.71	0.100454	0.0974277
32.1429	43.71	0.0995098	0.0968658
30.7143	32.43	0.102775	0.101519
37.5714	40.29	0.101265	0.101396
34.4286	34.71	0.103406	0.107871
38.4286	42.29	0.104303	0.101664
37	40.29	0.0990692	0.0991761
41.1429	43.29	0.103454	0.100568
38.4286	40.14	0.103811	0.104333
40	43.43	0.0993764	0.0962855
30.7143	31.86	0.0990343	0.0942524
39.5714	42.43	0.105013	0.102417
38.8571	40.57	0.0972939	0.0969471
41.7143	43.43	0.111525	0.10862
39.5714	39.71	0.105619	0.107216
28.7143	35.43	0.102202	0.110853
23.8571	27.43	0.0899452	0.0651963
37.1429	40.71	0.0941876	0.0934315
39.2857	39.57	0.0934766	0.0953078
33.8571	38.14	0.0993954	0.102873
23.5714	35.43	0.0978947	0.112551
39.8571	43.29	0.104726	0.101679
41.7143	43.29	0.111918	0.109078
40.8571	41.86	0.104921	0.102966
32.5714	33.43	0.10995	0.112211
27.8571	31	0.0948101	0.0871367
39.4286	41.29	0.0968514	0.0953258
40.7143	43.43	0.102958	0.0999623
27.7143	30.43	0.0896808	0.0780774
40.1429	42.57	0.111236	0.108627
38.4286	41.57	0.103663	0.101674
37.8571	40.71	0.105703	0.10498
42	44.71	0.110762	0.107475
41.5714	43.29	0.101064	0.0982131
25.2857	33	0.0991227	0.10697
41.2857	43.57	0.102284	0.099287
33.8571	35.43	0.0994158	0.104119
33.8571	35.43	0.106512	0.111216
40.1429	43.14	0.108982	0.10605
41.4286	41.57	0.101074	0.099458
23.7143	31.71	0.10162	0.103732
29.7143	34.29	0.0948074	0.10176
29.7143	34.29	0.102587	0.109539
39	41.14	0.100282	0.0989148
32.7143	35	0.105932	0.11103
28.7143	30.57	0.101349	0.0896084
38.5714	40.86	0.103047	0.102101
29.4286	32	0.0768407	0.0742215
34	35.14	0.107024	0.111719
40.2857	41.86	0.10737	0.105344
33	33.57	0.113478	0.116034
40.2857	42	0.104251	0.102099
38.4286	38.57	0.103426	0.106615
39.7143	42	0.107853	0.10562
42	43.86	0.10553	0.102487
23.7143	36.29	0.0892243	0.103311
41.1429	43.71	0.104845	0.101784
40.7143	43	0.0990654	0.0962814
34.2857	37.29	0.104908	0.108585
40.7143	41	0.10337	0.102464
26.7143	32.43	0.0984512	0.10153
40.4286	44	0.103272	0.100043
40.1429	43.14	0.103466	0.100534
40	43	0.094874	0.0919951
33.4286	34	0.103533	0.107149
33.4286	40.86	0.111094	0.11027
41.8571	43.43	0.0919679	0.0890734
41.1429	43.29	0.0881464	0.0852601
40.8571	43.29	0.101263	0.0983482
32.1429	42.86	0.106678	0.104433
32.1429	42.86	0.112118	0.109873
36.8571	41.29	0.114309	0.112566
39.1429	41.43	0.103333	0.10159
41.8571	44.43	0.101032	0.097827
29.4286	31.14	0.113236	0.104825
28.1429	31.29	0.0882091	0.0822696
39.2857	41.43	0.100607	0.0988839
38.7143	41.29	0.109264	0.107643
40.4286	42.43	0.103213	0.100738
37.1429	43.86	0.10656	0.103022
37.1429	43.86	0.0994663	0.0959285
35.4286	39.43	0.09512	0.0969834
39.8571	44.43	0.102914	0.099492
35.7143	40.71	0.109253	0.108456
33.8571	35.43	0.0998535	0.104557
33.8571	35.43	0.104293	0.108996
40.2857	42.71	0.0955016	0.0928257
34.4286	35.14	0.0999104	0.104545
30.7143	33.71	0.103286	0.107938
33.5714	35	0.106248	0.111015
40.1429	42.14	0.119624	0.117334
37.4286	41.29	0.0950176	0.0932977
40.2857	43.57	0.102729	0.0996194
42	43.86	0.103424	0.100381
39	41.14	0.102672	0.101305
41.5714	42	0.100102	0.0980855
39.8571	40.14	0.0978769	0.0985867
29.1429	31.43	0.113381	0.107304
41.8571	43.86	0.0993163	0.0962631
40.2857	43	0.116415	0.113577
25.4286	34.29	0.100867	0.112692
36.1429	37.86	0.107668	0.111095
36.1429	36.86	0.106353	0.110162
38	38.29	0.1021	0.105444
28.4286	32.43	0.104895	0.105994
41.7143	42	0.102338	0.100332
33.2857	35.43	0.0958031	0.100662
39.4286	39.71	0.103097	0.104674
34	36.71	0.101617	0.105627
38.7143	40.86	0.102948	0.102019
34.8571	35.86	0.105984	0.110413
35	35.57	0.0990443	0.103579
35	35.43	0.0955943	0.100165
32.8571	33.29	0.103014	0.104573
32.8571	33.43	0.108803	0.110918
40.7143	44.43	0.106726	0.103419
40.4286	42.43	0.0992399	0.0967649

## Sheet: Figure_1d
Average Weighted Network
0	19.5619	6650.66	41.8921	31.0667	0.25873	5902.89	3.97937	27.6825	0.428571	1012.1	6.86508	515.341	3.69683	43.6397	2.08254	665.625	0.325397	2024.34	124.952	188.216	4.30476	181.849	14.8698	5.47619	0	70.0063	4.23968	4693.9	2.6127	1.40317	0.242857	15.9857	35.2841	0	0	1707.16	1.53016	176.521	3.52222	3095.45	0.41746	3.87143	0	19.1143	0	10.9952	4.47302	23.5619	0
19.5619	0	34.4683	8810.88	0.971429	53.7794	6.37937	5858.48	1.49841	49.7286	11.5968	1519	17.2413	288.937	0.980952	56.0571	1.3127	982.722	443.419	762.032	1.37619	164.316	28.6492	205.062	0	1.49841	2.57143	28.0794	7.82698	2287.7	0.261905	0.91746	264.175	44.9905	0.244444	0	3.80317	1160.77	6.8	291.643	0.72381	1261.71	0.625397	3.88413	3.35714	25.9381	12.0476	39.4968	0.177778	4.49365
6650.66	34.4683	0	10814.1	28.4825	1683.34	5489.52	1242.03	329.367	255.562	8565.98	175.903	6055.9	388.852	341.617	39.4127	2300.09	8.38571	672.616	2947.36	162.124	6.14921	2377.53	8613.89	216.99	1089.19	46.4381	22.9667	6169.82	46.4556	221.392	1477.19	128.481	546.1	47.9841	0.896825	1783.61	9.27937	79.9921	20.1698	2788.49	1.49524	73.2127	0.84127	39.973	0	206.579	7.29048	142.01	0.525397
41.8921	8810.88	10814.1	0	981.813	50.6603	3710.6	6022.16	377.438	440.475	86.7905	10820.7	639.351	6185.31	47.0254	587.175	7.00794	4025.35	5128.97	875.819	1.3	74.7302	19351.3	2651.73	1753.58	288.289	127.305	31.6667	39.7048	3779.47	759.459	329.851	789.865	475.443	19.4444	168.111	14.227	952.019	31.2683	247.081	1.89524	693.59	0.326984	11.919	3.58254	13.6619	13.5698	79.4556	3.90476	20.081
31.0667	0.971429	28.4825	981.813	0	6435.71	30.1079	186.681	144.894	567.773	8.39206	0.0952381	47.8159	5.90952	1293.28	59.3667	3.23175	0	8.86349	5.14444	200.197	78.7619	395.517	1613.26	1112.58	4788.25	677.049	1685.39	867.737	18.8508	92.9698	132.676	49.7143	18.2714	36.4032	0.139683	369.571	25.2317	252.789	32.5952	140.146	6.15714	989.162	3.77143	139.444	5.63968	1778.07	6.81429	507.492	4.5381
0.25873	53.7794	1683.34	50.6603	6435.71	0	431.046	59.7667	846.311	192.317	0	0.442857	60.3079	19.927	232.96	1070.49	0	4.45556	4.74921	10.1571	99.6794	642.783	2239.89	193.787	8187.6	1678.59	6762.93	1790.23	40.4619	859.356	405.638	57.0492	3.49048	48.0222	1.12698	12.1429	12.4381	222.651	42.2635	445.408	16.3143	88.7746	28.8206	260.208	1.96667	69.5492	10.5381	1118.62	2.88413	169.163
5902.89	6.37937	5489.52	3710.6	30.1079	431.046	0	908.689	82.8302	116.608	4415.07	117.168	3215.2	476.314	69.8968	38.919	673.641	7.54127	269.781	113.668	24.6587	0.684127	1789.97	4006.84	47.027	273.008	15.446	13.2683	1085.78	13.3556	26.981	512.557	13.1444	45.3667	3.00159	0	339.362	5.7619	45.3476	9.42063	281.71	1.10159	310.022	0.480952	67.7222	0.485714	752.621	4.57937	321.278	0.639683
3.97937	5858.48	1242.03	6022.16	186.681	59.7667	908.689	0	118.968	150.789	19.5841	5877.46	238.417	3174.69	17.681	145.732	0.226984	836.498	118.638	195.248	0.14127	25.6444	2724.26	1019.28	295.446	34.5	21.5238	8.52222	5.53968	487.038	20.0175	62.1063	2.89206	14.627	0.292063	5.89524	8.71111	203.767	6.53968	129.517	0.342857	87.9032	16.9032	82.7571	0.752381	33.1476	6.44444	517.163	0.5	92.7492
27.6825	1.49841	329.367	377.438	144.894	846.311	82.8302	118.968	0	183.006	6.23175	0.519048	66.7571	22.281	766.795	49.4095	8.99841	0	4.09524	0.353968	50.8968	1.81905	98.7667	412.406	95.6444	527.995	60.6222	74.2175	887.868	0.955556	6.17302	7.84762	1.84444	0.473016	0.714286	0.052381	104.124	9.98571	104.86	13.0286	26.1	1.12698	1369.86	1.41905	151.749	1.74762	2681.19	6.39048	720.262	0.82381
0.428571	49.7286	255.562	440.475	567.773	192.317	116.608	150.789	183.006	0	0.214286	6.83651	78.0429	18.9873	30.3571	706.605	0	7.53175	2.90635	2.33492	2.29683	96.046	241.022	44.519	649.056	93.227	388.643	89.2857	3.63968	806.078	2.82381	2.56349	0.155556	3.4746	0.606349	0.385714	3.50635	105.578	4.66349	274.749	0.0603175	14.8048	32.8238	631.992	4.80476	95.7825	10.7825	2762.46	4.38254	363.095
1012.1	11.5968	8565.98	86.7905	8.39206	0	4415.07	19.5841	6.23175	0.214286	0	213.17	256.049	88.8746	17.2429	0.677778	26.0937	7.81429	2490.68	80.381	4.25873	0	1328.98	60.7063	0	0	1.32063	0	217.033	17.6317	1.05714	2.53651	4.09365	8.24921	0	0	18.981	1.17143	13.7302	1.45873	12.3048	0.103175	35.6905	0.14127	5.58254	0	84.0111	0.569841	28.4397	0
6.86508	1519	175.903	10820.7	0.0952381	0.442857	117.168	5877.46	0.519048	6.83651	213.17	0	271.138	447.913	0.0809524	68.8683	11.2619	51.6571	151.446	1102.39	0.401587	0.433333	298.227	745.416	0	0.463492	0.136508	0.0809524	20.9317	345.048	5.63016	20.1619	7.01746	32.8254	0	0.0857143	2.27619	9.40794	0.128571	8.90476	0.249206	1.63651	0.595238	9.7	0	0.946032	0.326984	38.2016	0	9.91111
515.341	17.2413	6055.9	639.351	47.8159	60.3079	3215.2	238.417	66.7571	78.0429	256.049	271.138	0	690.679	389.897	52.6556	38.0238	15.4857	469.349	36.3016	5.54286	0.177778	2970.14	601.106	20.1571	16.5857	10.7175	0.438095	2314.93	59.3905	7	75.781	8.04444	20.6857	0	0	191.737	7.80159	33.0889	16.2619	98.7825	1.29524	801.635	2.3381	140.084	0.990476	1226.35	7.01587	569.362	0.714286
3.69683	288.937	388.852	6185.31	5.90952	19.927	476.314	3174.69	22.281	18.9873	88.8746	447.913	690.679	0	7.0381	166.586	0.819048	19.5048	22.1635	173.051	0.115873	1.15873	764.387	1430.5	5.82857	11.7937	2.96349	2.59048	15.7619	957.638	13.0635	82.7778	1.89841	14.0381	0	0.295238	4.9127	114.838	2.60635	101.286	0	26.7079	9.18254	148.127	0.949206	33.354	1.97937	545.617	0.12381	138.667
43.6397	0.980952	341.617	47.0254	1293.28	232.96	69.8968	17.681	766.795	30.3571	17.2429	0.0809524	389.897	7.0381	0	39.0079	11.7587	0	17.4476	1.87778	35.9651	45.2508	94.4175	37.4206	148.751	96.3016	1028.08	316.465	1195.1	6.56508	7.64286	3.81905	10.5159	5.40952	42	0.230159	345.435	11.3968	264.475	29.3286	43.4873	2.67143	875.484	0.67619	114.911	1.2127	1616.95	7.21111	540.151	1.20952
2.08254	56.0571	39.4127	587.175	59.3667	1070.49	38.919	145.732	49.4095	706.605	0.677778	68.8683	52.6556	166.586	39.0079	0	0	41.7381	8.15873	4.97778	10.8667	26.0127	45.5333	95.3476	24.5238	32.5905	182.148	229.259	8.79683	1525.91	0.807937	3.95556	0.914286	13.2603	1.6619	28.9048	8.20952	283.003	5.66032	251.297	0.0571429	31.719	24.0619	569.063	5.24286	171.846	20.6254	2442.47	2.13175	577.302
665.625	1.3127	2300.09	7.00794	3.23175	0	673.641	0.226984	8.99841	0	26.0937	11.2619	38.0238	0.819048	11.7587	0	0	1.61111	1209.97	13.2429	1.36825	0	48.1508	1.53968	0.11746	0	1.58571	0	540.04	0.526984	0	0	0.122222	0.953968	0	0	3.90317	1.0619	3.45556	1.55397	6.92063	0.084127	53.6254	0.14127	25.8333	0	111.306	0.253968	151.741	0.0730159
0.325397	982.722	8.38571	4025.35	0	4.45556	7.54127	836.498	0	7.53175	7.81429	51.6571	15.4857	19.5048	0	41.7381	1.61111	0	22.973	569.092	0.0952381	3.46349	11.6413	54.1698	0	2.58254	0.0666667	0.149206	1.84286	1012.96	0	1.37302	0.733333	4.04921	0.231746	0	0.0587302	5.54127	0.0746032	1.22063	0	10.7937	0.131746	1.26508	0.295238	6.74921	0	8.74921	0	39.954
2024.34	443.419	672.616	5128.97	8.86349	4.74921	269.781	118.638	4.09524	2.90635	2490.68	151.446	469.349	22.1635	17.4476	8.15873	1209.97	22.973	0	12334.1	112.11	5.17778	1728.75	674.673	55.1873	7.71905	24.1206	2.61905	3010.99	49.9365	263.622	172.816	370.694	1065.41	12.1127	6.89048	1255.23	12.1825	47.0111	27.9413	1286.03	3.72857	25.1937	0.0634921	20.181	7.91746	34.4746	13.681	52.1587	0.130159
124.952	762.032	2947.36	875.819	5.14444	10.1571	113.668	195.248	0.353968	2.33492	80.381	1102.39	36.3016	173.051	1.87778	4.97778	13.2429	569.092	12334.1	0	10.7873	23.1222	1376.83	1544.08	4.0127	14.3143	4.65079	4.36508	75.1746	578.429	144.173	500.457	2286.21	572.952	3.4873	12.0921	29.3206	137.265	7.07778	42.8254	17.0524	103.443	5.12381	3.48889	22.554	12.7	9.59524	26.3873	12.9905	3.55079
188.216	1.37619	162.124	1.3	200.197	99.6794	24.6587	0.14127	50.8968	2.29683	4.25873	0.401587	5.54286	0.115873	35.9651	10.8667	1.36825	0.0952381	112.11	10.7873	0	12.0857	25.3746	17.5556	83.9	95.8476	778.34	342.759	6.70159	18.0873	51.0524	10.3032	232.583	54.5381	92.1921	7.23651	924.805	30.9444	1308.59	36.8381	63.3032	7.3381	298.719	6.54286	86.8381	4.25873	450.086	11.1333	288.746	1.9746
4.30476	164.316	6.14921	74.7302	78.7619	642.783	0.684127	25.6444	1.81905	96.046	0	0.433333	0.177778	1.15873	45.2508	26.0127	0	3.46349	5.17778	23.1222	12.0857	0	39.6667	67.081	139.078	180.613	497.195	637.459	29.1698	13.3254	27.7143	39.2619	32.2794	625.524	23.427	213.995	49.1127	1845.55	54.1206	2412.42	6.9254	223.203	24.4286	160.954	6.11746	109.594	33.727	539.484	10.5889	312.002
181.849	28.6492	2377.53	19351.3	395.517	2239.89	1789.97	2724.26	98.7667	241.022	1328.98	298.227	2970.14	764.387	94.4175	45.5333	48.1508	11.6413	1728.75	1376.83	25.3746	39.6667	0	14119.5	644.043	1620.95	159.013	46.3651	319.305	72.8175	764.037	2997.88	2118.88	1084.96	766.805	138.902	125.657	2.31111	106.602	8.9127	71.9571	2.38571	33.9317	7.20635	36.2794	9.1127	61.5333	16.6381	24.1175	1.24444
14.8698	205.062	8613.89	2651.73	1613.26	193.787	4006.84	1019.28	412.406	44.519	60.7063	745.416	601.106	1430.5	37.4206	95.3476	1.53968	54.1698	674.673	1544.08	17.5556	67.081	14119.5	0	2507.61	431.603	401.237	69.6206	16.8905	180.86	1128.29	513.94	397.776	1399.58	138.686	462.763	6.7381	23.4889	3.55873	25.1206	0.736508	19.3968	1.96508	8.07302	14.3984	13.3159	1.84921	41.7937	1.93175	1.37778
5.47619	0	216.99	1753.58	1112.58	8187.6	47.027	295.446	95.6444	649.056	0	0	20.1571	5.82857	148.751	24.5238	0.11746	0	55.1873	4.0127	83.9	139.078	644.043	2507.61	0	5659.12	1084.27	1048.23	68.654	3.56667	359.302	604.311	221.052	19.5873	108.525	7.69365	5.54762	0.142857	9.61111	1.89365	0.334921	0.436508	50.7714	1.12063	9.49683	1.49524	93.3095	1.4	29.4873	0.48254
0	1.49841	1089.19	288.289	4788.25	1678.59	273.008	34.5	527.995	93.227	0	0.463492	16.5857	11.7937	96.3016	32.5905	0	2.58254	7.71905	14.3143	95.8476	180.613	1620.95	431.603	5659.12	0	3586.23	821.027	23.4603	15.0762	679.822	234.494	52.5746	155.692	41.0111	41.2079	3.6873	4.87778	3.17619	10.7	1.93016	1.14127	12.1238	9.63968	1.64127	2.38254	20.2222	25.4857	4.36825	2.99365
70.0063	2.57143	46.4381	127.305	677.049	6762.93	15.446	21.5238	60.6222	388.643	1.32063	0.136508	10.7175	2.96349	1028.08	182.148	1.58571	0.0666667	24.1206	4.65079	778.34	497.195	159.013	401.237	1084.27	3586.23	0	4471.07	852.722	127.313	156.294	223.238	128.043	58.2317	48.9032	4.11746	514.263	196.605	633.484	293.395	370.595	52.7238	499.338	12.2667	72.7698	9.02381	868.74	28.5413	280.968	16.654
4.23968	28.0794	22.9667	31.6667	1685.39	1790.23	13.2683	8.52222	74.2175	89.2857	0	0.0809524	0.438095	2.59048	316.465	229.259	0	0.149206	2.61905	4.36508	342.759	637.459	46.3651	69.6206	1048.23	821.027	4471.07	0	179.322	217.554	221.89	72.0619	25.3429	81.5159	5.98889	15.1127	69.2889	418.798	128.584	605.16	86.7667	112.798	40.4127	44.0048	4.34762	49.3079	50.9	196.171	11.3635	106.379
4693.9	7.82698	6169.82	39.7048	867.737	40.4619	1085.78	5.53968	887.868	3.63968	217.033	20.9317	2314.93	15.7619	1195.1	8.79683	540.04	1.84286	3010.99	75.1746	6.70159	29.1698	319.305	16.8905	68.654	23.4603	852.722	179.322	0	41.5524	2.80635	5.04762	14.7984	10.3587	0.922222	0.428571	35.3159	9.97143	25.9873	17.8873	2.70476	1.69206	648.152	2.8	240.762	2.50317	1118.99	6.46349	1131.96	1.65238
2.6127	2287.7	46.4556	3779.47	18.8508	859.356	13.3556	487.038	0.955556	806.078	17.6317	345.048	59.3905	957.638	6.56508	1525.91	0.526984	1012.96	49.9365	578.429	18.0873	13.3254	72.8175	180.86	3.56667	15.0762	127.313	217.554	41.5524	0	7.5746	1.51587	1.40317	9.12063	0.814286	2.08413	6.95556	19.4254	8.2381	76.1159	0.0904762	2.93333	22.7524	455.046	4.1	220.956	9.75714	1741.25	2.23492	934.883
1.40317	0.261905	221.392	759.459	92.9698	405.638	26.981	20.0175	6.17302	2.82381	1.05714	5.63016	7	13.0635	7.64286	0.807937	0	0	263.622	144.173	51.0524	27.7143	764.037	1128.29	359.302	679.822	156.294	221.89	2.80635	7.5746	0	189.856	7494	915.76	3010.03	311.179	32.4254	0.0555556	158.946	7.16349	0.879365	0	93.3714	16	56.0714	22.4683	76.7762	20.1508	4.13333	1.14762
0.242857	0.91746	1477.19	329.851	132.676	57.0492	512.557	62.1063	7.84762	2.56349	2.53651	20.1619	75.781	82.7778	3.81905	3.95556	0	1.37302	172.816	500.457	10.3032	39.2619	2997.88	513.94	604.311	234.494	223.238	72.0619	5.04762	1.51587	189.856	0	550.644	8973.17	469.602	3665.72	0.338095	1.84603	1.36032	103.022	2.54762	0.0666667	7.02381	48.2159	63.0048	91.7254	2.51746	236.483	0.657143	0.465079
15.9857	264.175	128.481	789.865	49.7143	3.49048	13.1444	2.89206	1.84444	0.155556	4.09365	7.01746	8.04444	1.89841	10.5159	0.914286	0.122222	0.733333	370.694	2286.21	232.583	32.2794	2118.88	397.776	221.052	52.5746	128.043	25.3429	14.7984	1.40317	7494	550.644	0	578.416	679.765	77.9508	87.3698	4.45714	409.975	11.5381	9.01746	1.6619	62.7254	15.773	99.5619	43.7619	111.387	24.1857	7.06349	2.09206
35.2841	44.9905	546.1	475.443	18.2714	48.0222	45.3667	14.627	0.473016	3.4746	8.24921	32.8254	20.6857	14.0381	5.40952	13.2603	0.953968	4.04921	1065.41	572.952	54.5381	625.524	1084.96	1399.58	19.5873	155.692	58.2317	81.5159	10.3587	9.12063	915.76	8973.17	578.416	0	109.424	341.787	4.86984	72.6381	5.92381	698.675	3.17619	31.6079	11.7571	35.0968	100.397	199.556	20.5952	246.521	1.60952	5.27778
0	0.244444	47.9841	19.4444	36.4032	1.12698	3.00159	0.292063	0.714286	0.606349	0	0	0	0	42	1.6619	0	0.231746	12.1127	3.4873	92.1921	23.427	766.805	138.686	108.525	41.0111	48.9032	5.98889	0.922222	0.814286	3010.03	469.602	679.765	109.424	0	8.69683	132.383	12.7127	1675.03	53.781	50.5254	1.86508	58.5349	61.0571	735.283	366.213	19.6349	38.4365	118.357	95.2127
0	0	0.896825	168.111	0.139683	12.1429	0	5.89524	0.052381	0.385714	0	0.0857143	0	0.295238	0.230159	28.9048	0	0	6.89048	12.0921	7.23651	213.995	138.902	462.763	7.69365	41.2079	4.11746	15.1127	0.428571	2.08413	311.179	3665.72	77.9508	341.787	8.69683	0	9.90952	90.0571	30.0746	2347.03	0.311111	117.378	60.6222	47.2413	501.557	1397.92	29.6635	28.8286	176.444	81.5429
1707.16	3.80317	1783.61	14.227	369.571	12.4381	339.362	8.71111	104.124	3.50635	18.981	2.27619	191.737	4.9127	345.435	8.20952	3.90317	0.0587302	1255.23	29.3206	924.805	49.1127	125.657	6.7381	5.54762	3.6873	514.263	69.2889	35.3159	6.95556	32.4254	0.338095	87.3698	4.86984	132.383	9.90952	0	710.594	1781.56	751.227	242.714	49.8175	333.154	78.1238	755.263	85.7381	270.76	204.968	1755.21	55.9
1.53016	1160.77	9.27937	952.019	25.2317	222.651	5.7619	203.767	9.98571	105.578	1.17143	9.40794	7.80159	114.838	11.3968	283.003	1.0619	5.54127	12.1825	137.265	30.9444	1845.55	2.31111	23.4889	0.142857	4.87778	196.605	418.798	9.97143	19.4254	0.0555556	1.84603	4.45714	72.6381	12.7127	90.0571	710.594	0	624.549	2477.69	30.8048	392.156	144.581	331.322	145.463	405.179	539.589	732.854	79.5857	804.676
176.521	6.8	79.9921	31.2683	252.789	42.2635	45.3476	6.53968	104.86	4.66349	13.7302	0.128571	33.0889	2.60635	264.475	5.66032	3.45556	0.0746032	47.0111	7.07778	1308.59	54.1206	106.602	3.55873	9.61111	3.17619	633.484	128.584	25.9873	8.2381	158.946	1.36032	409.975	5.92381	1675.03	30.0746	1781.56	624.549	0	1909.71	181.005	23.0476	444.39	299.454	1192.41	274.554	2775.41	1358.64	1464.64	130.197
3.52222	291.643	20.1698	247.081	32.5952	445.408	9.42063	129.517	13.0286	274.749	1.45873	8.90476	16.2619	101.286	29.3286	251.297	1.55397	1.22063	27.9413	42.8254	36.8381	2412.42	8.9127	25.1206	1.89365	10.7	293.395	605.16	17.8873	76.1159	7.16349	103.022	11.5381	698.675	53.781	2347.03	751.227	2477.69	1909.71	0	26.0048	170.902	843.192	295.556	1330.57	1703.54	3451.57	3389.3	358.633	1150.72
3095.45	0.72381	2788.49	1.89524	140.146	16.3143	281.71	0.342857	26.1	0.0603175	12.3048	0.249206	98.7825	0	43.4873	0.0571429	6.92063	0	1286.03	17.0524	63.3032	6.9254	71.9571	0.736508	0.334921	1.93016	370.595	86.7667	2.70476	0.0904762	0.879365	2.54762	9.01746	3.17619	50.5254	0.311111	242.714	30.8048	181.005	26.0048	0	1.76349	92.6825	1.86349	217.929	2.14286	92.9778	4.92857	693.822	1.0873
0.41746	1261.71	1.49524	693.59	6.15714	88.7746	1.10159	87.9032	1.12698	14.8048	0.103175	1.63651	1.29524	26.7079	2.67143	31.719	0.084127	10.7937	3.72857	103.443	7.3381	223.203	2.38571	19.3968	0.436508	1.14127	52.7238	112.798	1.69206	2.93333	0	0.0666667	1.6619	31.6079	1.86508	117.378	49.8175	392.156	23.0476	170.902	1.76349	0	6.7381	153.652	6.17937	349.697	32.6238	327.625	7.86667	1163.51
3.87143	0.625397	73.2127	0.326984	989.162	28.8206	310.022	16.9032	1369.86	32.8238	35.6905	0.595238	801.635	9.18254	875.484	24.0619	53.6254	0.131746	25.1937	5.12381	298.719	24.4286	33.9317	1.96508	50.7714	12.1238	499.338	40.4127	648.152	22.7524	93.3714	7.02381	62.7254	11.7571	58.5349	60.6222	333.154	144.581	444.39	843.192	92.6825	6.7381	0	2041.83	1961.88	2467.27	366.7	1497.25	354.525	1407.74
0	3.88413	0.84127	11.919	3.77143	260.208	0.480952	82.7571	1.41905	631.992	0.14127	9.7	2.3381	148.127	0.67619	569.063	0.14127	1.26508	0.0634921	3.48889	6.54286	160.954	7.20635	8.07302	1.12063	9.63968	12.2667	44.0048	2.8	455.046	16	48.2159	15.773	35.0968	61.0571	47.2413	78.1238	331.322	299.454	295.556	1.86349	153.652	2041.83	0	3457.11	1450.52	1465.38	595.668	1298.57	212.886
19.1143	3.35714	39.973	3.58254	139.444	1.96667	67.7222	0.752381	151.749	4.80476	5.58254	0	140.084	0.949206	114.911	5.24286	25.8333	0.295238	20.181	22.554	86.8381	6.11746	36.2794	14.3984	9.49683	1.64127	72.7698	4.34762	240.762	4.1	56.0714	63.0048	99.5619	100.397	735.283	501.557	755.263	145.463	1192.41	1330.57	217.929	6.17937	1961.88	3457.11	0	7253.13	1995.09	2017.56	351.383	5824.2
0	25.9381	0	13.6619	5.63968	69.5492	0.485714	33.1476	1.74762	95.7825	0	0.946032	0.990476	33.354	1.2127	171.846	0	6.74921	7.91746	12.7	4.25873	109.594	9.1127	13.3159	1.49524	2.38254	9.02381	49.3079	2.50317	220.956	22.4683	91.7254	43.7619	199.556	366.213	1397.92	85.7381	405.179	274.554	1703.54	2.14286	349.697	2467.27	1450.52	7253.13	0	1690.07	3326.1	4815.57	232.148
10.9952	12.0476	206.579	13.5698	1778.07	10.5381	752.621	6.44444	2681.19	10.7825	84.0111	0.326984	1226.35	1.97937	1616.95	20.6254	111.306	0	34.4746	9.59524	450.086	33.727	61.5333	1.84921	93.3095	20.2222	868.74	50.9	1118.99	9.75714	76.7762	2.51746	111.387	20.5952	19.6349	29.6635	270.76	539.589	2775.41	3451.57	92.9778	32.6238	366.7	1465.38	1995.09	1690.07	0	1787.57	670.73	693.465
4.47302	39.4968	7.29048	79.4556	6.81429	1118.62	4.57937	517.163	6.39048	2762.46	0.569841	38.2016	7.01587	545.617	7.21111	2442.47	0.253968	8.74921	13.681	26.3873	11.1333	539.484	16.6381	41.7937	1.4	25.4857	28.5413	196.171	6.46349	1741.25	20.1508	236.483	24.1857	246.521	38.4365	28.8286	204.968	732.854	1358.64	3389.3	4.92857	327.625	1497.25	595.668	2017.56	3326.1	1787.57	0	561.211	632.546
23.5619	0.177778	142.01	3.90476	507.492	2.88413	321.278	0.5	720.262	4.38254	28.4397	0	569.362	0.12381	540.151	2.13175	151.741	0	52.1587	12.9905	288.746	10.5889	24.1175	1.93175	29.4873	4.36825	280.968	11.3635	1131.96	2.23492	4.13333	0.657143	7.06349	1.60952	118.357	176.444	1755.21	79.5857	1464.64	358.633	693.822	7.86667	354.525	1298.57	351.383	4815.57	670.73	561.211	0	4201.28
0	4.49365	0.525397	20.081	4.5381	169.163	0.639683	92.7492	0.82381	363.095	0	9.91111	0.714286	138.667	1.20952	577.302	0.0730159	39.954	0.130159	3.55079	1.9746	312.002	1.24444	1.37778	0.48254	2.99365	16.654	106.379	1.65238	934.883	1.14762	0.465079	2.09206	5.27778	95.2127	81.5429	55.9	804.676	130.197	1150.72	1.0873	1163.51	1407.74	212.886	5824.2	232.148	693.465	632.546	4201.28	0
146.995	1.21429	613.448	2.86667	1607.12	8.86349	1504.74	1.06984	2709.59	8.07143	200.557	0.168254	2521.3	0.415873	2045	2.9873	782.748	0	142.403	6.74127	835.651	29.1651	141.57	3.04762	82.0698	14.3381	697.344	45.8651	3732.21	0.590476	5.96508	0.0904762	1.48095	2.1254	6.86349	12.8746	1923.04	46.6397	1625.54	57.0587	956.757	9.3381	173.043	337.216	304.308	787.075	483.102	256.081	1892.9	871.527
0.331746	60.9381	0.326984	125.557	2.74127	528.179	1.55873	510.8	0.54127	1645.54	0	61.4984	0.953968	726.135	0.630159	2425.62	0	264.756	0.0603175	8.7746	10.173	721.995	0.84127	13.7651	1.79048	12.654	18.8286	180.416	1.04286	3557.21	0.657143	1.21905	0	4.77302	6.17937	1.79841	57.3	890.09	19.6286	1570.23	0.54127	2171.37	452.622	47.2762	1358.44	265.522	193.395	428.424	1319.53	646.551
33.2365	0	41.227	0	169.775	1.65556	178.795	0	337.714	0.855556	9.65714	0	200.743	0	189.559	0.320635	51.8032	0	5.56984	0.247619	81.6206	4.72381	9.12698	0.338095	3.54444	1.45079	52.9762	2.29048	288.821	0.0634921	3.88095	0.166667	0	0	0.292063	0	70.3381	0.655556	34.6397	1.39683	36.4778	0	132.862	15.7508	120.252	43.4857	24.0222	38.0825	1035.72	37.6333
0	5.84921	0	46.5492	3.70476	299.979	0.130159	253.143	0.498413	882.586	0.084127	25.6413	0	288.294	0.968254	1010.94	0	48.219	0.120635	1.86032	3.46984	168.94	0.128571	2.82381	0.985714	2.54286	11.4413	55.4111	0.068254	971.878	0.0809524	0.346032	0	0.288889	0.25873	1.02698	5.11429	105.162	2.84762	100.127	0	202.376	168.367	20.3032	174.456	92.9032	116.002	18.5921	149.503	574.663
52.5349	3.93492	110.975	3.30159	528.029	10.1952	252.579	1.76825	556.676	1.20952	22.4444	0	178.481	0.41746	432.352	3.89524	48.4302	0	14.5238	0.987302	1764.73	63.2333	54.9444	2.0619	44.5143	64.8571	548.475	51.9683	345.589	2.61111	45.4587	6.43175	137.524	1.59683	739.867	25.5698	2406.94	344.689	1693.87	1507.59	520.456	10.0222	761.225	365.968	654.933	252.714	5499.31	1890.01	1115.89	139.34
1.80952	66.0222	0.977778	54.5063	17.6317	887.829	1.19048	360.141	6.20794	1465.42	0.134921	38.1968	0.920635	254.135	11.5841	1368.98	0.101587	34.7222	1.02381	2.9619	43.7413	3019.44	1.15238	11.9143	1.14444	12.7095	143.506	490.613	3.11587	1001.47	1.66825	25.7302	0.871429	217.406	51.5651	1360.43	488.579	2992.04	1175.11	2591.43	14.846	594.122	698.329	529.51	718.36	632.108	3113.27	5997.12	235.344	885.975
6162.49	6.08095	1975.68	2.87619	115.979	0.106349	818.694	0.0619048	155.203	0.214286	343.04	0	239.805	0.192063	89.1508	0.336508	489.068	0.188889	712.892	19.2238	183.475	1.59683	44.2492	3.73968	5.54921	0	94.0095	4.80635	3760.54	0.603175	0.465079	0	8.2	23.2937	0.0619048	0	1173.1	2.51905	304.106	3.36825	1314.47	0.687302	6.89206	0	61.9889	6.34762	49.5349	28.8873	175.505	0.369841
1.30317	6543.79	1.32063	924.743	0.71746	98.9397	0	751.27	0	122.819	0.206349	100.394	0	107.252	0.336508	162.119	0.615873	535.368	26.8222	107.314	3.19841	211.187	17.1286	68.3	0	10.3635	7.47302	41.0016	3.54127	2177.68	0.436508	5.63333	213.444	90.0127	0.526984	0.109524	11.146	802.878	6.70159	451.644	1.36032	958.114	8.17619	2.54444	49.5635	321.367	16.9746	241.375	5.04762	153.206
284.437	0.577778	119.187	0	141.363	0.184127	199.486	0	141.948	0.152381	30.7556	0	134.978	0	94.7397	0.515873	63.2063	0	65.8381	5.4254	116.241	0.893651	19.9619	1.90317	4.86349	0.0587302	113.91	2.86032	1036.48	0.122222	2.42698	0.357143	3.54921	24.1063	11.5587	11.8873	995.581	17.4841	887.343	23.2873	555.83	0.811111	27.673	7.04286	94.3175	147.484	378.676	98.0048	1176.77	111.581
0.157143	561.475	0.230159	158.063	4.8254	130.408	0.419048	261.859	1.80317	207.949	0.0539683	22.2825	0.726984	187.967	2.66667	441.719	0.293651	175.94	20.1746	74.0683	3.23492	186.31	9.89524	44.4397	0.203175	7.61111	10.9111	68.2651	5.09365	1648.64	3.4873	32.1206	251.875	288.348	114.194	495.194	52.8413	1335.52	66.2048	3175.34	2.13968	1055.47	228.089	244.806	1308.4	784.813	210.473	1794.77	1164.78	1340.42
1167.03	0.0603175	83.7365	0	45.3873	0.146032	233.562	0	71.1063	0	112.733	0	159.96	0	56.327	0	121.919	0	11.3381	0.263492	78.3317	1.26032	13.1698	0	2.7254	0	22.4143	1.85714	700.86	0	0	0	1.52381	4.2619	0.138095	0.247619	195.338	3.11746	266.627	5.19206	132.863	0.536508	4.18095	0.128571	17.7032	4.11905	75.6619	15.2762	272.292	2.61429
0	983.929	0.555556	43.0778	0.130159	35.9238	0	233.079	0	49.2238	0	59.3095	0	74.3111	0	99.5349	0.404762	199.243	0.42381	11.9825	0.728571	77.3825	0	5.29048	0	3.07143	0.97619	9.41746	0.3	689.203	0.190476	1.18571	7.03968	0.192063	0.742857	0.480952	4.70794	143.244	2.02381	416.356	0	106.821	0.520635	0.469841	0.990476	32.681	4.87619	122.025	0.112698	72.5333
550.578	0	13.919	0	15.5175	0	70.6651	0	26.654	0	161.944	0	144.851	0	28.2143	0	206.063	0	1.48095	0.315873	16.8016	0.147619	1.46984	0	1.02698	0.380952	6.98413	0	919.956	0	0	0	6.01905	1.12698	0	0	52.3651	0.515873	18.7746	0.128571	35.7778	0.212698	0.146032	0	2.90159	0	4.50952	0.838095	23.173	0
0	839.457	0.312698	34.4127	0.0730159	41.9063	0	166.459	0	103.259	0	367.975	0	243.235	0.0619048	220.959	0.574603	971.559	0.0650794	4.54603	1.49524	47.8	0.0650794	8.02381	0.109524	1.11746	1.09048	11.3	1.00159	3838.83	0.0571429	0.285714	3.73175	1.19048	0	0.103175	0.866667	41.046	0	45.7683	0.157143	87.3413	0.209524	0	0.149206	1.46825	0.666667	8.48413	0.357143	7.06349
499.043	0	89.7889	0	70.4429	0	186.405	0	143.03	0	111.795	0	180.525	0	87.8032	0	176.21	0	8.25714	0.373016	67.0286	1.37937	18.273	0	4.40476	0	22.0175	1.43333	572.922	0	0.0634921	0	0.414286	0.895238	0.519048	0	90.0714	1.99206	137.979	0.91746	66.5159	0.61746	2.32381	0.712698	23.6508	1.38413	26.7984	4.34444	139.64	0.425397
0.15873	1008.42	0.665079	65.6365	0.912698	118.825	0.1	258.368	0.103175	327.66	0	168.756	0.930159	331.676	0.260317	616.905	0	505.957	0.746032	4.9873	3.13492	228.875	0.119048	4.67778	0.084127	1.69683	3.28889	40.6365	1.52222	2412.76	0.155556	0.546032	2.0254	3.19206	1.4746	0.688889	7.99206	320.211	2.11111	657.321	0.0603175	473.206	17.3651	26.5921	55.1302	115.465	11.2444	168.073	61.4857	301.471
105.954	72.8921	342.078	80.1508	220.006	4.09365	145.527	0.788889	134.457	2.39841	9.3746	0	156.692	2.7619	101.637	14.3317	59.9095	0.255556	763.917	507.886	167.821	33.5175	2362.49	330.24	129.246	42.2556	151.03	20.5556	787.686	11.8683	5827.87	1067.77	4955.87	2541.92	1330.29	552.822	1570.19	266.205	5171.38	796.341	485.14	39.2762	1954.22	790.657	3169.89	2466.4	2453.97	1064.01	2007.18	1754.5
15.7079	60.8762	27.9016	425.024	7.08413	32.4429	1.64286	22.5238	2.03651	37.6746	0.225397	1.68413	2.31905	29.2206	2.78095	111.686	0.8	15.0778	291.386	843.681	11.9714	163.227	514.175	1098.97	13.0905	56.6746	17.5206	32.8349	9.66508	243.143	860.173	5456.64	1790.59	4492.3	338.31	841.883	149.36	457.514	330.016	3909.33	9.9746	230.297	663.629	657.548	2316.66	2959.01	638.933	2029.95	1118.16	489.457
111.56	769.121	72.4492	303.308	12.1254	0	42.8413	0.730159	7.85714	0.114286	25.9476	0	8.97778	1.43492	7.90952	0.78254	23.719	0	333.062	2211.57	72.2492	1.95397	82.0286	27.619	0.709524	0.249206	19.2556	2.21587	237.302	0.393651	69.7206	27.0984	327.897	524.819	1.0254	0.547619	721.135	3.4873	154.214	6.58254	409.727	0.15873	22.0984	0.269841	77.2968	11.9476	64.6333	28.4683	79.6349	0.180952
36.9937	17.6286	18.2921	29.5746	2.72063	1.5746	0.0761905	1.51429	0	0.457143	0	0	0	0	0.0603175	0.384127	0	0.236508	138.684	98.3984	2.01587	20.9667	49.8222	45.7492	0	0	7.6619	4.81587	0.798413	1.51587	1.86349	14.8556	572.954	188.021	0.188889	0.411111	3.4873	15.4143	2.41429	23.4	1.45556	5.38254	10.5778	1.92063	52.3079	26.3302	11.8476	54.773	10.6286	1.99365
227.719	5.04286	1360.94	231.587	2465.52	354.11	1454.98	16.0968	1925.15	28.9143	26.4762	26.1095	854.922	31.9746	313.492	18.5286	5.80317	1.81429	155.183	221.583	135.232	19.2508	364.171	112.703	632.722	164.346	1370.09	487.102	51.8079	27.0143	12.0365	1.38889	68.1286	8.75873	21.2413	0.336508	1023.47	22.1159	626.078	25.6794	145.198	4.05079	471.171	5	158.186	4.58095	741.644	19.5206	661.617	6.26984
3.68571	317.694	355.754	1166.87	143.217	3455.4	78.8778	575.346	27.5143	1535.93	46.481	23.0159	161.257	252.863	42.8413	252.881	4.43492	9.88571	333.894	108.26	15.8937	127.075	539.052	469.592	115.425	432.075	545.724	516.486	27.7635	62.4952	3.01587	7.00476	2.66349	20.0873	1.0873	15.9254	31.9317	1146.84	16.7	679.173	0.852381	107.09	43.4429	302.77	6.04603	133.213	29.4698	1059.4	16.5159	412.254
16026.5	2.55079	10009.1	20.6556	886.427	11.6302	1147.43	2.40317	1198.22	0.606349	102.24	2.99683	966.219	4.27143	513.381	1.07778	87.7111	0.492063	4234.99	51.9349	38.1905	4.28571	333.476	11.6984	117.813	19.5349	567.443	63.6429	15.4206	8.93333	2.41746	1.38889	11.1619	4.90159	1.50635	0.479365	124.502	20.8286	62.1206	21.6222	9.51746	3.41429	369.194	2.51111	317.135	2.16349	680.619	7.27143	1181.58	3.52698
4.20159	16122.6	36.9079	6794.18	4.50476	1477.07	8.14762	615.489	4.00794	1526.86	6.57619	142.862	26.2587	663.038	5.22063	1003.47	0.120635	401.6	35.1667	652.144	12.2746	106.84	41.6238	164.537	5.95079	63.9079	55.3	157.368	17.7381	33.0698	5.22857	4.75397	4.30635	20.4714	0.798413	4.46825	44.5635	126.862	5.43968	112.74	2.52857	15.0175	50.6571	512.917	7.96825	364.303	20.6524	1611.97	25.146	1287.04
1251.2	0.850794	1147.23	5.55873	381.34	0.636508	301.471	2.18571	594.111	0.161905	8.57778	0.539683	239.74	2.2127	147.346	0.284127	1.4619	0	558.921	8.52857	12.673	0	51.8333	1.31905	33.5984	2.64286	115.837	7.95556	0.919048	1.80635	0	0	0.425397	0.852381	0.884127	0	189.702	7.07619	87.4238	5.05238	15.8746	0.796825	11.6159	0	18.9492	0	42.1349	0.761905	67.5667	0
2.89683	3963.49	5.35079	2339.32	0.0793651	137.571	1.77937	239.6	0.0746032	273.059	1.02857	22.4571	8.9127	158.54	0.463492	210.059	0.385714	18.3873	10.1317	296.552	1.64762	15.219	9.89365	27.9063	0.250794	3.21429	2.24286	5.40159	4.9873	3.53016	0.504762	1.03968	1.81587	1.34762	0	0.126984	5.3746	119.622	1.43333	85.9921	0.0952381	22.4587	0.742857	8.00476	0.709524	23.6016	2.67143	47.3238	2.37302	46.0714
148.822	3.95238	1473.8	4.25556	381.675	5.27143	1456.6	2.67937	683.719	11.4762	20.1444	0.68254	997.629	3.26508	286.354	3.97937	0.765079	0.146032	1963.83	57.5	99.9143	3.50952	361.144	3.13651	39.5365	4.14921	111.317	13.6556	64.2317	5.38095	4.82063	1.00159	48.3048	10.9587	1.93651	0.414286	302.241	43.381	541.313	33.1667	144.53	11.6444	10.1159	2.62063	43.9508	9.30476	25.4	13.0873	80.1159	14.1619
1.95873	539.198	5.83333	1518.24	3.48413	484.454	6.39841	1196.55	3.42698	1151.77	1.7381	20.1889	7.70635	629.951	6.39206	619.833	0.819048	0.193651	6.74762	858.476	8.05873	272.933	8.6254	150.565	0.365079	21.354	17.5587	83.681	1.13175	66.5429	0.301587	13.6365	11.7508	36.0381	0	0	124.562	544.611	183.586	2745.23	11.4571	787.302	29.5889	10.3952	42.9476	35.5016	50.4921	34.1825	33.8571	40.4238
7.45238	0	6.30952	0	4.71905	0	11.8063	0	13.3333	0	5.76508	0	41.0302	0	25.373	0	13.0175	0	2.73492	0	1.46032	0	2.03651	0	0.14127	0	1.07619	0	89.9651	0	0	0	0	0	0	0	0.34127	0	0.239683	0	0.998413	0	0	0	0.907937	0	0	0	4.18095	0
0	1.69524	0	3.5381	0	6.95873	0	12.054	0	23.4571	0	1.64603	0	38.3127	0	87.5333	0	27.3683	0	0.660317	0	1.23175	0	0.222222	0	0.222222	0.0904762	1.1	0	180.114	0	0	0	0.109524	0	0	0	0.149206	0	0	0	0.579365	0	0	0	0.109524	0	0	0.22381	0.54127
901.251	0	534.681	0.180952	361.748	1.61746	444.965	0	513.833	1.18413	406.621	0	883.892	0	428.535	0.203175	677.373	0.0571429	268.181	1.10794	30.1587	9.57143	38.4603	2.45714	24.0635	5.45079	134.167	20.5476	1727.61	1.56032	3.44762	2.37937	2.55873	1.05714	4.12698	2.20159	72.5444	7.86508	36.327	15.9603	84.8397	0.728571	1206.22	2.77937	512.533	2.92063	2755.64	4.60635	2658.19	3.24127
0	183.606	1.39683	115.4	0.125397	273.07	0.439683	57.7508	0.174603	276.237	0.396825	120.6	0	160.844	0.128571	316.546	0.334921	541.008	2.03651	30.3032	1.58254	20.7587	0.128571	1.41111	0	2.08571	3.7619	47.0984	0.531746	2579.65	0	0.0698413	0.32381	10.9143	3.19841	2.9	0.869841	36.2079	0.895238	24.1476	0.0412698	64.8873	15.0095	273.335	4.54762	237.305	15.646	1652.01	2.48571	1005.14
213.346	4.04921	829.94	4.81429	4416.14	107.786	516.535	1.46349	2854.16	10.8778	107.821	14.0429	1602.84	1.08571	3922.26	16.7571	85.5841	0.987302	367.2	2.38254	1173.89	146.79	88.1032	3.60635	173.548	33.054	3522.42	424.77	1762.26	15.4698	27.9048	6.55238	18.7873	9.30476	67.3873	1.9381	574.946	40.7079	546.544	49.746	144.263	6.63968	2534.49	17.6365	143.794	8.07143	6815.71	81.6587	478.113	7.93016
0.301587	316.954	8.88889	2057.45	34.6651	3412.38	1.90635	339.565	6.69365	2362.73	21.381	77.9492	8.65238	220.887	17.2444	3077.13	1.25556	135.77	14.5476	379.552	22.7127	767.6	11.3524	35.6048	4.30635	37.0492	194.159	1126.42	9.47619	1708.2	7.01905	18.8222	0.436508	19.7206	0.211111	17.0365	5.69365	135.454	5.58095	386.644	0.0587302	29.6905	64.4	899.067	7.73333	129.556	45.8175	6407.89	16.2476	499.641
1754.87	0.0984127	138.794	0.206349	609.679	9.58413	464.663	2.36984	699.352	3.99206	440.244	0.0952381	600.16	0.838095	429.971	4.40317	590.624	0	25.5429	0.48254	596.702	40.4444	68.1365	0.34127	25.0111	10.6667	428.916	59.473	636.283	11.7556	21.1714	2.79683	24.9746	2.43016	19.2905	1.99683	156.302	49.2952	114.613	46.8841	92.9302	8.45238	3003.05	21.4714	304.525	21.1762	10017.2	64.281	1418.66	17.9651
0.0396825	559.663	0.585714	45.6825	6.54921	702.711	0.526984	262.452	1.26349	969.098	0.133333	108.032	0.966667	383.287	2.62063	1021.87	0	407.544	0.314286	2.78254	7.58571	506.048	0.138095	3.73968	0.461905	7.86667	33.4524	244.979	1.2873	1737.42	0.131746	1.38571	0.926984	16.9048	12.7778	7.03968	14.1825	98.4349	12.8778	482.397	0.519048	243.484	84.4016	830.979	51.5825	203.963	77.0333	6041.87	67.3444	479.778
60.7429	0.0809524	93.0873	0.44127	2718.97	64.9937	229.04	2.81111	1364.33	3.58413	52.2	0	476.567	0.519048	3096.36	14.2619	42.7651	0.392063	8.7619	1.67937	4227.67	181.949	55.7444	6.87302	131.654	23.6968	3311.27	295.324	885.002	9.47778	37.3492	1.3127	23.6079	2.38095	234.322	2.39524	2128.79	155.283	1285.06	249.632	689.449	12.4413	1966.89	55.0714	294.081	55.3222	6966.54	210.868	613.019	27.3571
2.99365	40.6032	0.0920635	45.9429	59.2698	5185.98	0.584127	151.098	10.973	3704.11	0	24.5095	0.730159	101.11	28.8175	3175	0	21.9683	0.274603	4.72857	104.303	4833.02	1.16508	15.7222	9.18095	89.1333	344.86	2380	12.7381	1229.33	9.03492	49.746	0.779365	54.0556	2.8127	184.638	153.241	1521.26	107.178	2269.43	7.41587	438.075	133.067	1357.84	57.8238	255.359	257.433	8033.77	49.4556	545.011
378.419	0	110.868	0.352381	457.787	5.74127	189.586	0.142857	256.898	1.19524	89.2206	0	103.843	0.45873	196.6	3.3381	73.873	0	6.79206	0.584127	2117.55	40.3508	27.7714	0.168254	37.9667	18.3127	466.154	63.0016	128.357	3.85556	10.6222	1.43016	23.119	2.08095	63.081	1.67619	631.251	113.005	925.356	255.995	410.844	4.81905	1699.7	78.8857	169.597	78.5841	12210.5	189.632	365.954	46.4175
0.0587302	223.865	0.442857	59.9841	11.8667	408.97	0.580952	177.421	15.0079	380.798	0	45.3667	1.08254	95.2429	4.34921	299.841	0	65.0222	1.19841	2.24603	18.7048	2185	2.08571	30.2349	1.44127	10.2032	95.1857	332.544	1.1381	338.084	0.35873	3.16032	0.566667	33.2063	5.6	131.044	146.676	1051.77	179.778	3613.31	2.36032	399.919	143.124	846.159	60.6746	238.3	392.838	6611.3	43.9206	628.37
Consistency Matrix
0	0	0.838095	0	0	0	0.946032	0	0	0	0.5	0	0.342857	0	0	0	0	0	0	0	0	0	0	0	0	0	0	0	0.763492	0	0	0	0	0	0	0	0.707937	0	0	0	0.779365	0	0	0	0	0	0	0	0	0
0	0	0	0.898413	0	0	0	0.946032	0	0	0	0.684127	0	0	0	0	0	0.44127	0	0	0	0	0	0	0	0	0	0	0	0.547619	0	0	0	0	0	0	0	0.601587	0	0	0	0.449206	0	0	0	0	0	0	0	0
0.838095	0	0	0.988889	0	0.626984	0.930159	0.484127	0	0	0.888889	0	0.865079	0	0	0	0.580952	0	0.334921	0.750794	0	0	0.82381	0.990476	0	0.484127	0	0	0.833333	0	0	0.75873	0	0.360317	0	0	0.766667	0	0	0	0.812698	0	0	0	0	0	0	0	0	0
0	0.898413	0.988889	0	0.449206	0	0.795238	0.934921	0	0	0	0.912698	0	0.866667	0	0	0	0.734921	0.857143	0.48254	0	0	0.995238	0.828571	0.62381	0	0	0	0	0.626984	0.587302	0	0.550794	0.307937	0	0	0	0.584127	0	0	0	0.392063	0	0	0	0	0	0	0	0
0	0	0	0.449206	0	0.971429	0	0	0	0	0	0	0	0	0.671429	0	0	0	0	0	0	0	0.293651	0.647619	0.579365	0.952381	0.488889	0.749206	0.571429	0	0	0	0	0	0	0	0.288889	0	0	0	0	0	0.398413	0	0	0	0.590476	0	0.34127	0
0	0	0.626984	0	0.971429	0	0	0	0	0	0	0	0	0	0	0.588889	0	0	0	0	0	0.430159	0.704762	0	0.987302	0.766667	0.980952	0.8	0	0.525397	0.390476	0	0	0	0	0	0	0	0	0.322222	0	0	0	0	0	0	0	0	0	0
0.946032	0	0.930159	0.795238	0	0	0	0.35873	0	0	0.836508	0	0.82381	0	0	0	0	0	0	0	0	0	0.620635	0.771429	0	0	0	0	0.465079	0	0	0.326984	0	0	0	0	0	0	0	0	0	0	0	0	0	0	0	0	0	0
0	0.946032	0.484127	0.934921	0	0	0.35873	0	0	0	0	0.898413	0	0.836508	0	0	0	0.434921	0	0	0	0	0.580952	0.447619	0	0	0	0	0	0	0	0	0	0	0	0	0	0	0	0	0	0	0	0	0	0	0	0	0	0
0	0	0	0	0	0	0	0	0	0	0	0	0	0	0.504762	0	0	0	0	0	0	0	0	0	0	0	0	0	0.509524	0	0	0	0	0	0	0	0	0	0	0	0	0	0.465079	0	0	0	0.631746	0	0.357143	0
0	0	0	0	0	0	0	0	0	0	0	0	0	0	0	0.468254	0	0	0	0	0	0	0	0	0	0	0	0	0	0.442857	0	0	0	0	0	0	0	0	0	0	0	0	0	0	0	0	0	0.6	0	0
0.5	0	0.888889	0	0	0	0.836508	0	0	0	0	0	0	0	0	0	0	0	0.549206	0	0	0	0	0	0	0	0	0	0	0	0	0	0	0	0	0	0	0	0	0	0	0	0	0	0	0	0	0	0	0
0	0.684127	0	0.912698	0	0	0	0.898413	0	0	0	0	0	0.325397	0	0	0	0	0	0	0	0	0	0	0	0	0	0	0	0	0	0	0	0	0	0	0	0	0	0	0	0	0	0	0	0	0	0	0	0
0.342857	0	0.865079	0	0	0	0.82381	0	0	0	0	0	0	0	0.312698	0	0	0	0	0	0	0	0.639683	0	0	0	0	0	0.784127	0	0	0	0	0	0	0	0	0	0	0	0	0	0	0	0	0	0.438095	0	0.344444	0
0	0	0	0.866667	0	0	0	0.836508	0	0	0	0.325397	0	0	0	0	0	0	0	0	0	0	0	0.480952	0	0	0	0	0	0.544444	0	0	0	0	0	0	0	0	0	0	0	0	0	0	0	0	0	0	0	0
0	0	0	0	0.671429	0	0	0	0.504762	0	0	0	0.312698	0	0	0	0	0	0	0	0	0	0	0	0	0	0.571429	0	0.653968	0	0	0	0	0	0	0	0.252381	0	0	0	0	0	0.407937	0	0	0	0.606349	0	0.346032	0
0	0	0	0	0	0.588889	0	0	0	0.468254	0	0	0	0	0	0	0	0	0	0	0	0	0	0	0	0	0	0	0	0.730159	0	0	0	0	0	0	0	0.250794	0	0	0	0	0	0	0	0	0	0.657143	0	0.342857
0	0	0.580952	0	0	0	0	0	0	0	0	0	0	0	0	0	0	0	0	0	0	0	0	0	0	0	0	0	0.403175	0	0	0	0	0	0	0	0	0	0	0	0	0	0	0	0	0	0	0	0	0
0	0.44127	0	0.734921	0	0	0	0.434921	0	0	0	0	0	0	0	0	0	0	0	0	0	0	0	0	0	0	0	0	0	0.573016	0	0	0	0	0	0	0	0	0	0	0	0	0	0	0	0	0	0	0	0
0	0	0.334921	0.857143	0	0	0	0	0	0	0.549206	0	0	0	0	0	0	0	0	0.944444	0	0	0.507937	0.409524	0	0	0	0	0.601587	0	0	0	0.357143	0.685714	0	0	0.668254	0	0	0	0.631746	0	0	0	0	0	0	0	0	0
0	0	0.750794	0.48254	0	0	0	0	0	0	0	0	0	0	0	0	0	0	0.944444	0	0	0	0.573016	0.450794	0	0	0	0	0	0	0	0	0.936508	0.487302	0	0	0	0	0	0	0	0	0	0	0	0	0	0	0	0
0	0	0	0	0	0	0	0	0	0	0	0	0	0	0	0	0	0	0	0	0	0	0	0	0	0	0.546032	0.268254	0	0	0	0	0	0	0	0	0.436508	0	0.420635	0	0	0	0	0	0	0	0	0	0	0
0	0	0	0	0	0.430159	0	0	0	0	0	0	0	0	0	0	0	0	0	0	0	0	0	0	0	0	0.444444	0.415873	0	0	0	0	0	0.357143	0	0	0	0.606349	0	0.504762	0	0	0	0	0	0	0	0	0	0
0	0	0.82381	0.995238	0.293651	0.704762	0.620635	0.580952	0	0	0	0	0.639683	0	0	0	0	0	0.507937	0.573016	0	0	0	0.998413	0.439683	0.580952	0	0	0	0	0.552381	0.95873	0.701587	0.666667	0	0	0	0	0	0	0	0	0	0	0	0	0	0	0	0
0	0	0.990476	0.828571	0.647619	0	0.771429	0.447619	0	0	0	0	0	0.480952	0	0	0	0	0.409524	0.450794	0	0	0.998413	0	0.773016	0.338095	0	0	0	0	0.785714	0.461905	0.31746	0.598413	0	0	0	0	0	0	0	0	0	0	0	0	0	0	0	0
0	0	0	0.62381	0.579365	0.987302	0	0	0	0	0	0	0	0	0	0	0	0	0	0	0	0	0.439683	0.773016	0	0.95873	0.696825	0.615873	0	0	0.334921	0.538095	0	0	0	0	0	0	0	0	0	0	0	0	0	0	0	0	0	0
0	0	0.484127	0	0.952381	0.766667	0	0	0	0	0	0	0	0	0	0	0	0	0	0	0	0	0.580952	0.338095	0.95873	0	0.947619	0.568254	0	0	0.588889	0.211111	0	0	0	0	0	0	0	0	0	0	0	0	0	0	0	0	0	0
0	0	0	0	0.488889	0.980952	0	0	0	0	0	0	0	0	0.571429	0	0	0	0	0	0.546032	0.444444	0	0	0.696825	0.947619	0	0.980952	0.52381	0	0	0.228571	0	0	0	0	0.349206	0	0.377778	0	0.285714	0	0	0	0	0	0.384127	0	0	0
0	0	0	0	0.749206	0.8	0	0	0	0	0	0	0	0	0	0	0	0	0	0	0.268254	0.415873	0	0	0.615873	0.568254	0.980952	0	0	0	0.21746	0	0	0	0	0	0	0	0	0.379365	0	0	0	0	0	0	0	0	0	0
0.763492	0	0.833333	0	0.571429	0	0.465079	0	0.509524	0	0	0	0.784127	0	0.653968	0	0.403175	0	0.601587	0	0	0	0	0	0	0	0.52381	0	0	0	0	0	0	0	0	0	0	0	0	0	0	0	0	0	0	0	0.492063	0	0.565079	0
0	0.547619	0	0.626984	0	0.525397	0	0	0	0.442857	0	0	0	0.544444	0	0.730159	0	0.573016	0	0	0	0	0	0	0	0	0	0	0	0	0	0	0	0	0	0	0	0	0	0	0	0	0	0	0	0	0	0.552381	0	0.44127
0	0	0	0.587302	0	0.390476	0	0	0	0	0	0	0	0	0	0	0	0	0	0	0	0	0.552381	0.785714	0.334921	0.588889	0	0.21746	0	0	0	0.18254	0.990476	0.536508	0.788889	0	0	0	0	0	0	0	0	0	0	0	0	0	0	0
0	0	0.75873	0	0	0	0.326984	0	0	0	0	0	0	0	0	0	0	0	0	0	0	0	0.95873	0.461905	0.538095	0.211111	0.228571	0	0	0	0.18254	0	0.374603	0.987302	0.304762	0.853968	0	0	0	0	0	0	0	0	0	0	0	0	0	0
0	0	0	0.550794	0	0	0	0	0	0	0	0	0	0	0	0	0	0	0.357143	0.936508	0	0	0.701587	0.31746	0	0	0	0	0	0	0.990476	0.374603	0	0.473016	0.534921	0	0	0	0	0	0	0	0	0	0	0	0	0	0	0
0	0	0.360317	0.307937	0	0	0	0	0	0	0	0	0	0	0	0	0	0	0.685714	0.487302	0	0.357143	0.666667	0.598413	0	0	0	0	0	0	0.536508	0.987302	0.473016	0	0	0.287302	0	0	0	0.366667	0	0	0	0	0	0	0	0	0	0
0	0	0	0	0	0	0	0	0	0	0	0	0	0	0	0	0	0	0	0	0	0	0	0	0	0	0	0	0	0	0.788889	0.304762	0.534921	0	0	0	0	0	0.792063	0	0	0	0	0	0.520635	0.368254	0	0	0	0
0	0	0	0	0	0	0	0	0	0	0	0	0	0	0	0	0	0	0	0	0	0	0	0	0	0	0	0	0	0	0	0.853968	0	0.287302	0	0	0	0	0	0.860317	0	0	0	0	0.484127	0.706349	0	0	0.174603	0
0.707937	0	0.766667	0	0.288889	0	0	0	0	0	0	0	0	0	0.252381	0	0	0	0.668254	0	0.436508	0	0	0	0	0	0.349206	0	0	0	0	0	0	0	0	0	0	0.504762	0.885714	0.526984	0.225397	0	0	0	0.5	0	0.233333	0	0.803175	0
0	0.601587	0	0.584127	0	0	0	0	0	0	0	0	0	0	0	0.250794	0	0	0	0	0	0.606349	0	0	0	0	0	0	0	0	0	0	0	0	0	0	0.504762	0	0.442857	0.931746	0	0.365079	0	0	0	0.307937	0.420635	0.407937	0	0.587302
0	0	0	0	0	0	0	0	0	0	0	0	0	0	0	0	0	0	0	0	0.420635	0	0	0	0	0	0.377778	0	0	0	0	0	0	0	0.792063	0	0.885714	0.442857	0	0.761905	0	0	0.34127	0	0.630159	0	0.879365	0.661905	0.742857	0
0	0	0	0	0	0.322222	0	0	0	0	0	0	0	0	0	0	0	0	0	0	0	0.504762	0	0	0	0	0	0.379365	0	0	0	0	0	0.366667	0	0.860317	0.526984	0.931746	0.761905	0	0	0	0.495238	0	0.522222	0.744444	0.92381	0.92381	0	0.650794
0.779365	0	0.812698	0	0	0	0	0	0	0	0	0	0	0	0	0	0	0	0.631746	0	0	0	0	0	0	0	0.285714	0	0	0	0	0	0	0	0	0	0.225397	0	0	0	0	0	0	0	0	0	0	0	0.430159	0
0	0.449206	0	0.392063	0	0	0	0	0	0	0	0	0	0	0	0	0	0	0	0	0	0	0	0	0	0	0	0	0	0	0	0	0	0	0	0	0	0.365079	0	0	0	0	0	0	0	0	0	0	0	0.61746
0	0	0	0	0.398413	0	0	0	0.465079	0	0	0	0	0	0.407937	0	0	0	0	0	0	0	0	0	0	0	0	0	0	0	0	0	0	0	0	0	0	0	0.34127	0.495238	0	0	0	0.669841	0.836508	0.826984	0.28254	0.590476	0	0.588889
0	0	0	0	0	0	0	0	0	0	0	0	0	0	0	0	0	0	0	0	0	0	0	0	0	0	0	0	0	0	0	0	0	0	0	0	0	0	0	0	0	0	0.669841	0	0.874603	0.736508	0.634921	0.446032	0.622222	0
0	0	0	0	0	0	0	0	0	0	0	0	0	0	0	0	0	0	0	0	0	0	0	0	0	0	0	0	0	0	0	0	0	0	0.520635	0.484127	0.5	0	0.630159	0.522222	0	0	0.836508	0.874603	0	0.979365	0.836508	0.798413	0.287302	0.946032
0	0	0	0	0	0	0	0	0	0	0	0	0	0	0	0	0	0	0	0	0	0	0	0	0	0	0	0	0	0	0	0	0	0	0.368254	0.706349	0	0.307937	0	0.744444	0	0	0.826984	0.736508	0.979365	0	0.701587	0.85873	0.949206	0
0	0	0	0	0.590476	0	0	0	0.631746	0	0	0	0.438095	0	0.606349	0	0	0	0	0	0	0	0	0	0	0	0.384127	0	0.492063	0	0	0	0	0	0	0	0.233333	0.420635	0.879365	0.92381	0	0	0.28254	0.634921	0.836508	0.701587	0	0.680952	0.465079	0.425397
0	0	0	0	0	0	0	0	0	0.6	0	0	0	0	0	0.657143	0	0	0	0	0	0	0	0	0	0	0	0	0	0.552381	0	0	0	0	0	0	0	0.407937	0.661905	0.92381	0	0	0.590476	0.446032	0.798413	0.85873	0.680952	0	0.401587	0.409524
0	0	0	0	0.34127	0	0	0	0.357143	0	0	0	0.344444	0	0.346032	0	0	0	0	0	0	0	0	0	0	0	0	0	0.565079	0	0	0	0	0	0	0.174603	0.803175	0	0.742857	0	0.430159	0	0	0.622222	0.287302	0.949206	0.465079	0.401587	0	0.926984
0	0	0	0	0	0	0	0	0	0	0	0	0	0	0	0.342857	0	0	0	0	0	0	0	0	0	0	0	0	0	0.44127	0	0	0	0	0	0	0	0.587302	0	0.650794	0	0.61746	0.588889	0	0.946032	0	0.425397	0.409524	0.926984	0
0	0	0	0	0.568254	0	0.498413	0	0.690476	0	0	0	0.738095	0	0.688889	0	0.390476	0	0	0	0.430159	0	0	0	0	0	0.368254	0	0.925397	0	0	0	0	0	0	0	0.795238	0	0.71746	0	0.565079	0	0	0	0	0.396825	0.34127	0	0.765079	0.369841
0	0	0	0	0	0	0	0	0	0.504762	0	0	0	0.395238	0	0.701587	0	0	0	0	0	0.384127	0	0	0	0	0	0	0	0.84127	0	0	0	0	0	0	0	0.574603	0	0.660317	0	0.788889	0	0	0.553968	0	0	0.301587	0.496825	0.455556
0	0	0	0	0	0	0	0	0	0	0	0	0	0	0	0	0	0	0	0	0	0	0	0	0	0	0	0	0	0	0	0	0	0	0	0	0	0	0	0	0	0	0	0	0	0	0	0	0.419048	0
0	0	0	0	0	0	0	0	0	0	0	0	0	0	0	0.447619	0	0	0	0	0	0	0	0	0	0	0	0	0	0.469841	0	0	0	0	0	0	0	0	0	0	0	0	0	0	0	0	0	0	0	0
0	0	0	0	0	0	0	0	0	0	0	0	0	0	0	0	0	0	0	0	0.61746	0	0	0	0	0	0.322222	0	0	0	0	0	0	0	0.436508	0	0.873016	0.296825	0.838095	0.712698	0.393651	0	0.479365	0	0.353968	0	0.955556	0.747619	0.542857	0
0	0	0	0	0	0.393651	0	0	0	0.44127	0	0	0	0	0	0.54127	0	0	0	0	0	0.78254	0	0	0	0	0	0.34127	0	0.401587	0	0	0	0	0	0.630159	0.365079	0.92381	0.625397	0.912698	0	0.446032	0.447619	0.366667	0.42381	0.390476	0.901587	0.963492	0	0.48254
0.950794	0	0.565079	0	0	0	0.414286	0	0	0	0	0	0	0	0	0	0.265079	0	0	0	0	0	0	0	0	0	0	0	0.871429	0	0	0	0	0	0	0	0.571429	0	0	0	0.466667	0	0	0	0	0	0	0	0	0
0	0.94127	0	0	0	0	0	0.328571	0	0	0	0	0	0	0	0	0	0	0	0	0	0	0	0	0	0	0	0	0	0.704762	0	0	0	0	0	0	0	0.473016	0	0	0	0	0	0	0	0	0	0	0	0
0	0	0	0	0	0	0	0	0	0	0	0	0	0	0	0	0	0	0	0	0	0	0	0	0	0	0	0	0.401587	0	0	0	0	0	0	0	0.538095	0	0.442857	0	0	0	0	0	0	0	0.27619	0	0.507937	0
0	0	0	0	0	0	0	0	0	0	0	0	0	0	0	0	0	0	0	0	0	0	0	0	0	0	0	0	0	0.488889	0	0	0.238095	0	0	0	0	0.666667	0	0.834921	0	0.430159	0	0	0.606349	0	0	0.715873	0.568254	0.550794
0.503175	0	0	0	0	0	0	0	0	0	0	0	0	0	0	0	0	0	0	0	0	0	0	0	0	0	0	0	0	0	0	0	0	0	0	0	0	0	0	0	0	0	0	0	0	0	0	0	0	0
0	0.401587	0	0	0	0	0	0	0	0	0	0	0	0	0	0	0	0	0	0	0	0	0	0	0	0	0	0	0	0	0	0	0	0	0	0	0	0	0	0	0	0	0	0	0	0	0	0	0	0
0	0	0	0	0	0	0	0	0	0	0	0	0	0	0	0	0	0	0	0	0	0	0	0	0	0	0	0	0.411111	0	0	0	0	0	0	0	0	0	0	0	0	0	0	0	0	0	0	0	0	0
0	0.393651	0	0	0	0	0	0	0	0	0	0	0	0	0	0	0	0.450794	0	0	0	0	0	0	0	0	0	0	0	0.755556	0	0	0	0	0	0	0	0	0	0	0	0	0	0	0	0	0	0	0	0
0	0	0	0	0	0	0	0	0	0	0	0	0	0	0	0	0	0	0	0	0	0	0	0	0	0	0	0	0	0	0	0	0	0	0	0	0	0	0	0	0	0	0	0	0	0	0	0	0	0
0	0	0	0	0	0	0	0	0	0	0	0	0	0	0	0	0	0	0	0	0	0	0	0	0	0	0	0	0	0.693651	0	0	0	0	0	0	0	0	0	0	0	0	0	0	0	0	0	0	0	0
0	0	0	0	0	0	0	0	0	0	0	0	0	0	0	0	0	0	0	0.314286	0	0	0.525397	0	0	0	0	0	0	0	0.898413	0.54127	0.985714	0.957143	0.625397	0.463492	0.696825	0.214286	0.969841	0.593651	0	0	0.77619	0.571429	0.926984	0.896825	0.87619	0.673016	0.71746	0.780952
0	0	0	0	0	0	0	0	0	0	0	0	0	0	0	0	0	0	0	0.38254	0	0	0	0	0	0	0	0	0	0	0.509524	0.815873	0.874603	0.974603	0.27619	0.444444	0	0.352381	0.284127	0.966667	0	0	0.492063	0.477778	0.911111	0.944444	0.509524	0.825397	0.703175	0.350794
0	0.420635	0	0	0	0	0	0	0	0	0	0	0	0	0	0	0	0	0.261905	0.749206	0	0	0	0	0	0	0	0	0	0	0	0	0.309524	0.492063	0	0	0.390476	0	0	0	0	0	0	0	0	0	0	0	0	0
0	0	0	0	0	0	0	0	0	0	0	0	0	0	0	0	0	0	0	0	0	0	0	0	0	0	0	0	0	0	0	0	0.526984	0.180952	0	0	0	0	0	0	0	0	0	0	0	0	0	0	0	0
0	0	0.54127	0	0.726984	0	0.611111	0	0.64127	0	0	0	0.404762	0	0	0	0	0	0	0	0	0	0	0	0	0	0.64127	0.369841	0	0	0	0	0	0	0	0	0.6	0	0.349206	0	0	0	0	0	0	0	0.438095	0	0.466667	0
0	0	0	0.493651	0	0.901587	0	0.379365	0	0.630159	0	0	0	0	0	0	0	0	0	0	0	0	0	0	0	0	0.393651	0.414286	0	0	0	0	0	0	0	0	0	0.647619	0	0.428571	0	0	0	0	0	0	0	0.5	0	0.349206
0.990476	0	0.946032	0	0.484127	0	0.444444	0	0.530159	0	0	0	0.469841	0	0.339683	0	0	0	0.77619	0	0	0	0	0	0	0	0.353968	0	0	0	0	0	0	0	0	0	0	0	0	0	0	0	0	0	0	0	0.314286	0	0.65873	0
0	0.974603	0	0.877778	0	0.612698	0	0	0	0.666667	0	0	0	0.404762	0	0.503175	0	0	0	0	0	0	0	0	0	0	0	0	0	0	0	0	0	0	0	0	0	0	0	0	0	0	0	0	0	0	0	0.522222	0	0.650794
0.611111	0	0.669841	0	0	0	0	0	0.404762	0	0	0	0	0	0	0	0	0	0.41746	0	0	0	0	0	0	0	0	0	0	0	0	0	0	0	0	0	0	0	0	0	0	0	0	0	0	0	0	0	0	0
0	0.904762	0	0.853968	0	0	0	0	0	0	0	0	0	0	0	0	0	0	0	0	0	0	0	0	0	0	0	0	0	0	0	0	0	0	0	0	0	0	0	0	0	0	0	0	0	0	0	0	0	0
0	0	0.569841	0	0	0	0.622222	0	0.393651	0	0	0	0.446032	0	0	0	0	0	0.67619	0	0	0	0	0	0	0	0	0	0	0	0	0	0	0	0	0	0.287302	0	0.303175	0	0	0	0	0	0	0	0	0	0	0
0	0	0	0.61746	0	0.306349	0	0.533333	0	0.480952	0	0	0	0	0	0.404762	0	0	0	0.504762	0	0.236508	0	0	0	0	0	0	0	0	0	0	0	0	0	0	0	0.484127	0	0.842857	0	0.650794	0	0	0	0	0	0	0	0
0	0	0	0	0	0	0	0	0	0	0	0	0	0	0	0	0	0	0	0	0	0	0	0	0	0	0	0	0	0	0	0	0	0	0	0	0	0	0	0	0	0	0	0	0	0	0	0	0	0
0	0	0	0	0	0	0	0	0	0	0	0	0	0	0	0	0	0	0	0	0	0	0	0	0	0	0	0	0	0	0	0	0	0	0	0	0	0	0	0	0	0	0	0	0	0	0	0	0	0
0.388889	0	0	0	0	0	0	0	0.298413	0	0	0	0.539683	0	0.349206	0	0.479365	0	0	0	0	0	0	0	0	0	0	0	0.730159	0	0	0	0	0	0	0	0	0	0	0	0	0	0	0	0	0	0.706349	0	0.603175	0
0	0	0	0	0	0	0	0	0	0	0	0	0	0	0	0	0	0.41746	0	0	0	0	0	0	0	0	0	0	0	0.820635	0	0	0	0	0	0	0	0	0	0	0	0	0	0	0	0	0	0.568254	0	0
0	0	0	0	0.963492	0	0	0	0.836508	0	0	0	0.539683	0	0.936508	0	0	0	0	0	0.606349	0	0	0	0	0	0.873016	0	0.807937	0	0	0	0	0	0	0	0.409524	0	0.349206	0	0	0	0.607937	0	0	0	0.92381	0	0.331746	0
0	0	0	0.520635	0	0.92381	0	0	0	0.765079	0	0	0	0	0	0.863492	0	0	0	0	0	0.44127	0	0	0	0	0	0.607937	0	0.757143	0	0	0	0	0	0	0	0	0	0	0	0	0	0	0	0	0	0.860317	0	0
0	0	0	0	0	0	0	0	0	0	0	0	0	0	0	0	0	0	0	0	0	0	0	0	0	0	0	0	0.338095	0	0	0	0	0	0	0	0	0	0	0	0	0	0.573016	0	0	0	0.947619	0	0.453968	0
0	0	0	0	0	0	0	0	0	0.368254	0	0	0	0	0	0.504762	0	0	0	0	0	0	0	0	0	0	0	0	0	0.633333	0	0	0	0	0	0	0	0	0	0	0	0	0	0	0	0	0	0.868254	0	0
0	0	0	0	0.869841	0	0	0	0.495238	0	0	0	0	0	0.825397	0	0	0	0	0	0.960317	0	0	0	0	0	0.903175	0	0.48254	0	0	0	0	0	0	0	0.828571	0	0.666667	0	0.485714	0	0.560317	0	0	0	0.931746	0	0.403175	0
0	0	0	0	0	0.942857	0	0	0	0.739683	0	0	0	0	0	0.792063	0	0	0	0	0	0.977778	0	0	0	0	0	0.846032	0	0.501587	0	0	0	0	0	0	0	0.719048	0	0.761905	0	0.361905	0	0.471429	0	0	0	0.930159	0	0.315873
0	0	0	0	0	0	0	0	0	0	0	0	0	0	0	0	0	0	0	0	0.534921	0	0	0	0	0	0	0	0	0	0	0	0	0	0	0	0.487302	0	0.579365	0	0.288889	0	0.528571	0	0	0	0.974603	0	0	0
0	0	0	0	0	0	0	0	0	0	0	0	0	0	0	0	0	0	0	0	0	0.663492	0	0	0	0	0	0	0	0	0	0	0	0	0	0	0	0.669841	0	0.901587	0	0.331746	0	0.363492	0	0	0	0.87619	0	0.34127
[truncated: 40 more columns]

## Sheet: Figure_2
Variable Density Analysis																																	Density-Controlled Analysis
Scatter											Regression											Confidence Intervals											Scatter											Regression
GA_at_birth	postmenstrual_age	modularity_GA	modularity_PMA	global_efficiency_GA	global_efficiency_PMA	rich_connections_GA	rich_connections_PMA	rich_lengths_GA	rich_lengths_PMA		GA_at_birth	postmenstrual_age	modularity_GA	modularity_PMA	global_efficiency_GA	global_efficiency_PMA	rich_connections_GA	rich_connections_PMA	rich_lengths_GA	rich_lengths_PMA		GA_at_birth	postmenstrual_age	modularity_GA	modularity_PMA	global_efficiency_GA	global_efficiency_PMA	rich_connections_GA	rich_connections_PMA	rich_lengths_GA	rich_lengths_PMA		GA_at_birth	postmenstrual_age	modularity_GA	modularity_PMA	global_efficiency_GA	global_efficiency_PMA	rich_connections_GA	rich_connections_PMA	rich_lengths_GA	rich_lengths_PMA		GA_at_birth	postmenstrual_age	modularity_GA	modularity_PMA	global_efficiency_GA	global_efficiency_PMA
35.1429	35.71	0.41605	0.406146	0.483104	0.488846	100.473	103.767	37.3367	38.7331		23	26.71	0.47198	0.462536	0.440258	0.42198	79.1795	52.8771	35.8739	39.0386		23	26.71	0.457942	0.443669	0.432764	0.411376	73.9182	44.7898	34.9592	37.8837		35.1429	35.71	0.422381	0.416427	0.46733	0.468806	123.893	124.705	39.9072	41.333		23	26.71	0.441934	0.352147	0.461582	0.478346
35.1429	35.71	0.443055	0.433152	0.462064	0.467806	88.8786	92.1726	36.9367	38.3331		23.1929	26.8943	0.471305	0.46162	0.440724	0.422938	79.3007	53.6951	35.8686	39.019		23.1929	26.8943	0.457676	0.443428	0.433494	0.412842	74.1681	46.003	34.9825	37.8999		35.1429	35.71	0.406133	0.400179	0.45028	0.451755	108.978	109.789	37.21	38.6359		23.1929	26.8943	0.441704	0.354335	0.461567	0.477928
40.4286	40.71	0.429311	0.431351	0.473414	0.472661	101.071	100.873	38.8464	38.6112		23.3857	27.0786	0.470629	0.460703	0.441189	0.423902	79.4218	54.5169	35.8632	38.9994		23.3857	27.0786	0.457385	0.44315	0.434204	0.414265	74.4121	47.1818	35.004	37.9146		40.4286	40.71	0.428636	0.430274	0.45925	0.459206	125.554	125.115	38.0303	37.891		23.3857	27.0786	0.441473	0.356524	0.461552	0.477511
38.2857	38.43	0.426952	0.421271	0.460493	0.464894	95.5501	98.2772	36.8065	37.3508		23.5786	27.2629	0.469953	0.459785	0.441654	0.424875	79.543	55.3459	35.8577	38.9799		23.5786	27.2629	0.457071	0.442836	0.434893	0.415652	74.6502	48.3307	35.0237	37.9279		38.2857	38.43	0.424715	0.422136	0.457389	0.457944	133.616	134.794	38.6619	39.1259		23.5786	27.2629	0.441242	0.358715	0.461537	0.477095
40	40.14	0.456909	0.456952	0.458312	0.45912	82.2961	82.7712	36.3976	36.3516		23.7714	27.4472	0.469275	0.458864	0.442118	0.425861	79.6641	56.1858	35.8522	38.9603		23.7714	27.4472	0.456732	0.442488	0.435562	0.417013	74.8825	49.4593	35.0416	37.9398		40	40.14	0.417638	0.418198	0.463596	0.463774	115.555	115.61	37.7262	37.7192		23.7714	27.4472	0.441011	0.36091	0.461522	0.476679
40.4286	40.71	0.441057	0.443097	0.455602	0.45485	83.147	82.9488	37.4794	37.2441		23.9643	27.6315	0.468596	0.457942	0.442579	0.426861	79.7853	57.0382	35.8466	38.9407		23.9643	27.6315	0.45637	0.442108	0.436212	0.418356	75.1092	50.575	35.0578	37.9505		40.4286	40.71	0.439152	0.440789	0.453124	0.453081	112.334	111.896	36.9688	36.8296		23.9643	27.6315	0.44078	0.363109	0.461507	0.476265
39.1429	39.57	0.445312	0.442903	0.455985	0.458229	87.4053	88.6556	38.4713	38.6703		24.1571	27.8158	0.467912	0.457017	0.44304	0.427875	79.9067	57.9038	35.841	38.9211		24.1571	27.8158	0.455982	0.441698	0.436841	0.419683	75.3305	51.681	35.0723	37.9599		39.1429	39.57	0.427436	0.426377	0.45314	0.453449	115.163	115.751	39.6077	39.7755		24.1571	27.8158	0.440549	0.365312	0.461491	0.475853
37.4286	37.71	0.439481	0.431969	0.455002	0.460204	82.1376	85.3699	39.5459	40.3283		24.35	28.0001	0.467224	0.456093	0.443499	0.428901	80.0284	58.783	35.8353	38.9015		24.35	28.0001	0.455568	0.441259	0.437453	0.420994	75.5468	52.779	35.0852	37.968		37.4286	37.71	0.405558	0.402094	0.462853	0.463536	112.595	113.917	40.5221	41.2126		24.35	28.0001	0.440319	0.36752	0.461476	0.475442
39.8571	40.43	0.456105	0.456763	0.441405	0.441419	78.1302	78.1892	36.9684	36.8865		24.5429	28.1844	0.466529	0.455168	0.443956	0.429938	80.1508	59.6767	35.8297	38.8818		24.5429	28.1844	0.455129	0.44079	0.438048	0.422289	75.7585	53.8703	35.0967	37.9747		39.8571	40.43	0.426022	0.426707	0.460806	0.460851	108.666	108.55	37.1366	37.0903		24.5429	28.1844	0.440088	0.369732	0.461461	0.475031
39.5714	40	0.470963	0.470145	0.444286	0.445462	92.6834	93.3185	38.4897	38.5389		24.7357	28.3687	0.465828	0.454245	0.444412	0.430984	80.2739	60.5852	35.8241	38.862		24.7357	28.3687	0.454664	0.440294	0.438627	0.423567	75.966	54.9569	35.1068	37.98		39.5714	40	0.444872	0.444772	0.460669	0.460867	132.37	132.606	39.8269	39.88		24.7357	28.3687	0.439857	0.37195	0.461446	0.474622
40.7143	41	0.424594	0.427681	0.463609	0.462064	93.8559	93.4096	38.5251	38.1812		24.9286	28.553	0.46512	0.453324	0.444865	0.43204	80.398	61.5094	35.8185	38.842		24.9286	28.553	0.454177	0.439773	0.43919	0.42483	76.1697	56.0419	35.1158	37.9839		40.7143	41	0.42131	0.42355	0.45584	0.455668	123.467	122.753	37.4844	37.2763		24.9286	28.553	0.439626	0.374173	0.461431	0.474215
39.7143	39.86	0.418527	0.417506	0.469744	0.471291	98.8781	99.7422	37.6193	37.6775		25.1214	28.7373	0.464408	0.452406	0.445314	0.433103	80.5231	62.4497	35.8131	38.8219		25.1214	28.7373	0.453667	0.439228	0.439738	0.426083	76.3698	57.1298	35.1238	37.9865		39.7143	39.86	0.433609	0.433533	0.462404	0.462663	122.469	122.766	38.7004	38.7677		25.1214	28.7373	0.439395	0.376401	0.461416	0.473808
38.5714	38.71	0.44086	0.435979	0.45744	0.461416	88.3081	90.7395	35.6378	36.0912		25.3143	28.9216	0.463691	0.451491	0.445758	0.434172	80.6491	63.4068	35.808	38.8016		25.3143	28.9216	0.45314	0.438666	0.440271	0.42733	76.5667	58.2258	35.131	37.9878		38.5714	38.71	0.443665	0.441424	0.463396	0.463903	112.217	113.285	35.7244	36.1075		25.3143	28.9216	0.439165	0.378636	0.461401	0.473402
39	39.14	0.413042	0.409498	0.457997	0.461184	92.6031	94.4806	38.1207	38.431		25.5071	29.1059	0.462972	0.450581	0.446196	0.435247	80.7763	64.3813	35.803	38.7811		25.5071	29.1059	0.452596	0.438089	0.44079	0.428573	76.7605	59.3346	35.1375	37.9879		39	39.14	0.40181	0.400222	0.462407	0.462832	118.986	119.819	38.6469	38.9094		25.5071	29.1059	0.438934	0.380876	0.461385	0.472997
40.1429	40.71	0.426475	0.428189	0.45799	0.457245	94.8889	94.6552	36.639	36.4565		25.7	29.2902	0.46225	0.449676	0.446628	0.436325	80.9046	65.3737	35.7985	38.7604		25.7	29.2902	0.452037	0.4375	0.441295	0.429815	76.9518	60.4585	35.1435	37.9869		40.1429	40.71	0.414815	0.416111	0.461653	0.461587	129.546	129.169	37.0098	36.8938		25.7	29.2902	0.438703	0.383123	0.46137	0.472593
41.2857	41.57	0.449194	0.454168	0.456809	0.453784	84.5163	83.7621	35.9243	35.3676		25.8929	29.4745	0.461528	0.448777	0.447055	0.437406	81.0341	66.384	35.7943	38.7394		25.8929	29.4745	0.451468	0.436898	0.441788	0.43105	77.141	61.5934	35.1493	37.9846		41.2857	41.57	0.440497	0.443936	0.454738	0.454291	120.899	119.635	36.4718	36.1368		25.8929	29.4745	0.438472	0.385372	0.461355	0.47219
39.2857	39.43	0.451515	0.448943	0.459359	0.461929	86.0609	87.5314	36.0858	36.2969		26.0857	29.6588	0.460805	0.447887	0.447475	0.438488	81.1651	67.4115	35.7907	38.7181		26.0857	29.6588	0.450888	0.436285	0.44227	0.432271	77.3282	62.7358	35.1549	37.9811		39.2857	39.43	0.437274	0.436252	0.461302	0.461665	110.855	111.49	36.7478	36.9308		26.0857	29.6588	0.438241	0.387616	0.46134	0.471788
36.5714	37.43	0.424532	0.416038	0.453584	0.458886	85.9702	89.3508	35.828	36.7535		26.2786	29.8431	0.460083	0.447005	0.447889	0.439568	81.2974	68.4552	35.7877	38.6964		26.2786	29.8431	0.4503	0.435665	0.442741	0.433482	77.5138	63.8878	35.1606	37.9763		36.5714	37.43	0.41236	0.407921	0.458047	0.458753	116.409	117.858	36.5313	37.3556		26.2786	29.8431	0.43801	0.389847	0.461325	0.471388
39.4286	39.71	0.427987	0.426254	0.468435	0.470352	95.0693	96.1329	37.0018	37.1331		26.4714	30.0274	0.459362	0.446135	0.448297	0.440646	81.4313	69.5121	35.7854	38.6744		26.4714	30.0274	0.449704	0.435039	0.443201	0.434681	77.6979	65.0457	35.1664	37.9704		39.4286	39.71	0.399269	0.398693	0.466886	0.467173	108.938	109.386	36.6942	36.8126		26.4714	30.0274	0.43778	0.392056	0.46131	0.47099
42	42.29	0.456961	0.463953	0.451288	0.446576	81.5866	80.5324	36.3246	35.5216		26.6643	30.2117	0.458643	0.445277	0.448699	0.441724	81.5669	70.5789	35.7839	38.6522		26.6643	30.2117	0.449103	0.434411	0.443652	0.435866	77.8809	66.2039	35.1726	37.9633		42	42.29	0.433509	0.43863	0.456805	0.455986	117.483	115.527	36.3141	35.8392		26.6643	30.2117	0.437549	0.394236	0.461295	0.470594
40.5714	40.86	0.440445	0.443027	0.451234	0.45007	85.9823	85.6477	38.1273	37.8369		26.8571	30.396	0.457927	0.444435	0.449096	0.442802	81.7042	71.6521	35.7834	38.6298		26.8571	30.396	0.448499	0.433784	0.444096	0.437044	78.0635	67.3623	35.1794	37.9554		40.5714	40.86	0.450874	0.452819	0.450752	0.450643	128.837	128.257	39.5625	39.3877		26.8571	30.396	0.437318	0.396377	0.461279	0.4702
40.5714	40.86	0.43842	0.441002	0.468979	0.467815	89.4266	89.092	37.721	37.4306		27.05	30.5803	0.457214	0.443611	0.449486	0.443881	81.8433	72.7269	35.7838	38.6073		27.05	30.5803	0.447895	0.433164	0.444532	0.438217	78.246	68.5179	35.1869	37.9467		40.5714	40.86	0.410528	0.412473	0.46274	0.462631	116.952	116.372	39.1773	39.0025		27.05	30.5803	0.437087	0.398471	0.461264	0.469809
35.7143	36.14	0.464279	0.454638	0.438493	0.444368	80.1042	83.5211	35.6118	36.8751		27.2429	30.7646	0.456506	0.442806	0.449872	0.44496	81.9843	73.7964	35.7852	38.5847		27.2429	30.7646	0.447289	0.432552	0.444961	0.439383	78.4283	69.6616	35.1951	37.9372		35.7143	36.14	0.411109	0.40573	0.454925	0.456163	120.673	121.653	34.3946	35.6409		27.2429	30.7646	0.436856	0.400506	0.461249	0.46942
35.7143	36.71	0.468424	0.458934	0.455407	0.460992	83.5387	87.079	34.3526	35.5041		27.4357	30.9489	0.455803	0.442023	0.450253	0.446042	82.1275	74.8535	35.7877	38.5621		27.4357	30.9489	0.446683	0.431954	0.445383	0.440546	78.6107	70.7892	35.204	37.9271		35.7143	36.71	0.455671	0.450249	0.457165	0.458098	100.081	101.431	34.6253	35.7043		27.4357	30.9489	0.436625	0.402472	0.461234	0.469035
40.2857	40.86	0.452255	0.454508	0.445219	0.444068	76.6976	76.3276	37.7336	37.4985		27.6286	31.1332	0.455106	0.441265	0.45063	0.447124	82.2729	75.8907	35.7913	38.5394		27.6286	31.1332	0.446079	0.431372	0.4458	0.441705	78.7937	71.8933	35.2139	37.9166		40.2857	40.86	0.42315	0.424753	0.464181	0.464049	107.103	106.586	36.6738	36.5223		27.6286	31.1332	0.436395	0.404361	0.461219	0.468654
40.4286	41.29	0.439459	0.442856	0.458372	0.456119	94.3094	93.6089	38.1347	37.8029		27.8214	31.3175	0.454416	0.440535	0.451004	0.448202	82.4205	76.9006	35.7961	38.5166		27.8214	31.3175	0.445479	0.430811	0.446212	0.442859	78.9775	72.9674	35.2246	37.9055		40.4286	41.29	0.420684	0.422838	0.459369	0.459015	132.236	131.369	38.4864	38.2593		27.8214	31.3175	0.436164	0.406169	0.461204	0.468279
41.2857	41.57	0.422278	0.427253	0.463639	0.460615	88.7637	88.0094	37.3706	36.8139		28.0143	31.5018	0.453733	0.439833	0.451375	0.449274	82.5704	77.8774	35.8021	38.4938		28.0143	31.5018	0.444883	0.430273	0.446619	0.444002	79.1622	74.006	35.2365	37.8939		41.2857	41.57	0.403892	0.407332	0.460762	0.460314	112.842	111.577	36.6247	36.2897		28.0143	31.5018	0.435933	0.407897	0.461188	0.46791
37.1429	38.14	0.435441	0.428181	0.467386	0.472074	94.7794	97.7699	36.118	36.8406		28.2071	31.6861	0.45306	0.43916	0.451743	0.450335	82.7223	78.8175	35.8094	38.4707		28.2071	31.6861	0.444293	0.42976	0.447023	0.445135	79.3477	75.0072	35.2494	37.8818		37.1429	38.14	0.394991	0.391091	0.466265	0.466805	108.539	109.981	34.645	35.2615		28.2071	31.6861	0.435702	0.409548	0.461173	0.467546
37.1429	38.14	0.443622	0.436362	0.461197	0.465885	87.6738	90.6642	36.7382	37.4609		28.4	31.8704	0.452397	0.438515	0.452107	0.451387	82.8758	79.7211	35.8179	38.4476		28.4	31.8704	0.443712	0.429271	0.447422	0.446258	79.5339	75.9712	35.2634	37.8693		37.1429	38.14	0.421901	0.418001	0.463503	0.464043	113.395	114.837	36.1874	36.8039		28.4	31.8704	0.435471	0.411128	0.461158	0.467189
38.5714	38.71	0.438879	0.433998	0.459055	0.463031	87.0897	89.5211	36.6748	37.1281		28.5929	32.0547	0.451747	0.437898	0.452467	0.45243	83.0302	80.5898	35.8276	38.4241		28.5929	32.0547	0.443141	0.428809	0.447815	0.447372	79.7201	76.9002	35.2785	37.8564		38.5714	38.71	0.401348	0.399106	0.459645	0.460152	115.991	117.06	37.5019	37.885		28.5929	32.0547	0.43524	0.412641	0.461143	0.466839
39.5714	39.86	0.446921	0.445736	0.463148	0.464691	101.488	102.337	37.2353	37.3144		28.7857	32.239	0.45111	0.43731	0.452821	0.453464	83.1851	81.4256	35.8383	38.4005		28.7857	32.239	0.442583	0.428373	0.448202	0.448477	79.9061	77.7966	35.2945	37.843		39.5714	39.86	0.448519	0.448271	0.462141	0.462389	121.262	121.589	36.8806	36.9594		28.7857	32.239	0.43501	0.414083	0.461128	0.466494
42	42.57	0.405472	0.412786	0.443464	0.438245	81.2036	79.9613	35.6112	34.788		28.9786	32.4233	0.45049	0.436749	0.453169	0.454485	83.3397	82.2306	35.8499	38.3767		28.9786	32.4233	0.44204	0.427963	0.448582	0.449569	80.0913	78.6614	35.3113	37.8293		42	42.57	0.398345	0.403845	0.459148	0.458156	126.345	124.184	36.2146	35.7141		28.9786	32.4233	0.434779	0.415443	0.461113	0.466157
37.4286	37.71	0.415154	0.407642	0.466971	0.472173	91.4809	94.7132	37.2385	38.021		29.1714	32.6076	0.449887	0.436214	0.45351	0.455487	83.4935	83.0051	35.8624	38.3526		29.1714	32.6076	0.441514	0.427579	0.448956	0.450643	80.2753	79.496	35.329	37.8152		37.4286	37.71	0.416832	0.413368	0.468328	0.469011	125.338	126.66	35.4719	36.1624		29.1714	32.6076	0.434548	0.416704	0.461097	0.465828
37.4286	37.71	0.426081	0.418569	0.457011	0.462213	82.6015	85.8338	36.2631	37.0456		29.3643	32.7919	0.449302	0.435705	0.453846	0.45646	83.6462	83.7457	35.8757	38.3281		29.3643	32.7919	0.441005	0.427219	0.449324	0.451687	80.4579	80.296	35.3475	37.8007		37.4286	37.71	0.432064	0.428601	0.454901	0.455584	111.007	112.329	35.2581	35.9486		29.3643	32.7919	0.434317	0.417848	0.461082	0.465509
39.8571	40	0.427651	0.427159	0.454302	0.455484	84.1395	84.8066	38.4631	38.4696		29.5571	32.9762	0.448736	0.43522	0.454176	0.457395	83.7973	84.4488	35.8899	38.303		29.5571	32.9762	0.440516	0.426885	0.449687	0.452693	80.6389	81.0588	35.3668	37.7854		39.8571	40	0.475121	0.475364	0.446914	0.447134	108.731	108.909	36.7808	36.8107		29.5571	32.9762	0.434086	0.418858	0.461067	0.465201
40.7143	40.86	0.44797	0.45072	0.454331	0.453155	94.6363	94.3191	38.8169	38.4969		29.75	33.1605	0.44819	0.434759	0.454501	0.45828	83.9468	85.1135	35.9049	38.2772		29.75	33.1605	0.440046	0.426574	0.450045	0.45365	80.8181	81.783	35.387	37.7695		40.7143	40.86	0.432527	0.434643	0.461857	0.461759	139.923	139.313	36.0921	35.9056		29.75	33.1605	0.433855	0.41972	0.461052	0.464905
38.8571	39.14	0.447771	0.444061	0.464364	0.467543	80.5168	82.3853	35.5159	35.8433		29.9429	33.3448	0.447663	0.43432	0.45482	0.459106	84.0941	85.7379	35.9208	38.2506		29.9429	33.3448	0.439597	0.426286	0.450398	0.454548	80.9953	82.4666	35.4082	37.7528		38.8571	39.14	0.421358	0.419599	0.460628	0.461042	107.235	108.097	34.6369	34.9108		29.9429	33.3448	0.433624	0.420429	0.461037	0.464622
40	40.14	0.418869	0.418912	0.453312	0.45412	73.6721	74.1471	36.3431	36.2971		30.1357	33.5291	0.447156	0.433902	0.455134	0.459865	84.2391	86.3192	35.9377	38.2233		30.1357	33.5291	0.439167	0.42602	0.450746	0.455379	81.1702	83.1071	35.4303	37.7352		40	40.14	0.431472	0.432032	0.459569	0.459747	108.711	108.766	37.088	37.081		30.1357	33.5291	0.433393	0.420989	0.461021	0.464352
41.2857	41.71	0.434145	0.439361	0.460609	0.45727	88.0068	87.1867	37.4406	36.8666		30.3286	33.7134	0.446668	0.433503	0.455441	0.460553	84.3813	86.853	35.9555	38.1951		30.3286	33.7134	0.438757	0.425773	0.451087	0.45614	81.3426	83.7002	35.4533	37.7169		41.2857	41.71	0.438852	0.442429	0.458257	0.457729	109.538	108.171	38.3285	37.9759		30.3286	33.7134	0.433163	0.421405	0.461006	0.464096
38.2857	38.57	0.456473	0.451022	0.450727	0.454916	82.9839	85.5681	36.6261	37.1405		30.5214	33.8977	0.446199	0.433122	0.455741	0.461169	84.5204	87.3355	35.9741	38.1661		30.5214	33.8977	0.438368	0.425545	0.451423	0.456832	81.5121	84.2438	35.4773	37.6978		38.2857	38.57	0.410756	0.408169	0.462442	0.462962	123.249	124.407	39.7071	40.1418		30.5214	33.8977	0.432932	0.421691	0.460991	0.463853
40.2857	40.43	0.446686	0.44783	0.463124	0.463138	88.2821	88.3938	36.307	36.152		30.7143	34.082	0.445749	0.432759	0.456034	0.461716	84.656	87.7648	35.9935	38.1363		30.7143	34.082	0.437999	0.425339	0.451753	0.457456	81.6785	84.7352	35.5021	37.6779		40.2857	40.43	0.426533	0.42773	0.453739	0.453818	117.36	117.153	35.945	35.8639		30.7143	34.082	0.432701	0.421864	0.460976	0.463625
39.1429	41.29	0.448802	0.450724	0.455743	0.453476	75.6333	74.7917	36.2632	36.1317		30.9071	34.2663	0.445319	0.432419	0.45632	0.462194	84.7878	88.1414	36.0136	38.1058		30.9071	34.2663	0.437651	0.425156	0.452077	0.458015	81.8417	85.1757	35.5277	37.6574		39.1429	41.29	0.455164	0.455778	0.455111	0.454654	111.309	110.709	35.7687	35.6458		30.9071	34.2663	0.43247	0.421948	0.460961	0.46341
40	42.57	0.439762	0.444612	0.450666	0.445735	83.5344	82.0587	38.0094	37.6211		31.1	34.4506	0.444908	0.432106	0.456597	0.462605	84.9155	88.4679	36.0343	38.0746		31.1	34.4506	0.437324	0.425002	0.452392	0.458508	82.0011	85.5682	35.5539	37.6363		40	42.57	0.422165	0.425269	0.461496	0.460347	107.867	106.154	37.8049	37.4681		31.1	34.4506	0.432239	0.421964	0.460946	0.463208
37.2857	37.43	0.458491	0.45059	0.450889	0.456335	78.6035	81.9476	34.6877	35.5412		31.2929	34.6349	0.444518	0.431823	0.456864	0.46295	85.0388	88.7478	36.0555	38.0427		31.2929	34.6349	0.437018	0.42488	0.452696	0.458938	82.1563	85.9148	35.5807	37.6144		37.2857	37.43	0.435794	0.43221	0.462437	0.463199	97.1852	98.4643	34.2398	35.0081		31.2929	34.6349	0.432008	0.421928	0.46093	0.463017
40.7143	43.29	0.418227	0.42449	0.467529	0.461541	94.2199	92.296	36.5047	35.9474		31.4857	34.8192	0.44415	0.431573	0.457117	0.463233	85.1571	88.9845	36.0771	38.0101		31.4857	34.8192	0.436736	0.424792	0.452989	0.459308	82.3072	86.2195	35.6079	37.5921		40.7143	43.29	0.44313	0.448039	0.455517	0.453974	112.353	109.969	35.9504	35.5011		31.4857	34.8192	0.431777	0.421854	0.460915	0.462838
40.4286	40.86	0.427132	0.429549	0.461665	0.46051	84.9606	84.6084	37.3293	37.0672		31.6786	35.0035	0.443804	0.431358	0.457356	0.463459	85.2703	89.1814	36.0991	37.977		31.6786	35.0035	0.436477	0.424738	0.453268	0.45962	82.4533	86.483	35.6356	37.5692		40.4286	40.86	0.424002	0.425776	0.465942	0.465821	114.189	113.64	37.9215	37.7583		31.6786	35.0035	0.431546	0.421761	0.4609	0.462669
23	42.43	0.4513	0.420349	0.428085	0.440491	78.3464	84.2424	34.9763	35.7029		31.8714	35.1878	0.443484	0.431178	0.457576	0.463632	85.3779	89.3439	36.1213	37.9435		31.8714	35.1878	0.436245	0.424722	0.453528	0.459879	82.5945	86.7103	35.6635	37.5459		23	42.43	0.42347	0.406036	0.462857	0.460456	113.001	118.671	36.3803	37.3089		31.8714	35.1878	0.431315	0.421665	0.460885	0.462509
41.4286	41.71	0.437782	0.443183	0.45763	0.454259	87.2665	86.4622	37.1863	36.5786		32.0643	35.3721	0.44319	0.431037	0.457775	0.463753	85.4799	89.4796	36.1436	37.9094		32.0643	35.3721	0.436041	0.424743	0.453767	0.460083	82.7304	86.9078	35.6916	37.5221		41.4286	41.71	0.413918	0.417666	0.455879	0.455362	114.778	113.378	34.8665	34.5022		32.0643	35.3721	0.431085	0.421576	0.46087	0.462358
39.1429	39.43	0.403421	0.400682	0.464021	0.466586	88.7908	90.2497	36.0255	36.2549		32.2571	35.5564	0.442921	0.430935	0.457951	0.463824	85.5759	89.5959	36.1658	37.875		32.2571	35.5564	0.435863	0.424802	0.453984	0.460235	82.861	87.0818	35.7197	37.4979		39.1429	39.43	0.414329	0.413137	0.462965	0.463317	116.824	117.489	36.682	36.8765		32.2571	35.5564	0.430854	0.421499	0.460854	0.462215
40	40.29	0.455434	0.45588	0.445229	0.445628	91.237	91.4982	36.5871	36.5102		32.45	35.7407	0.442677	0.430871	0.458102	0.463852	85.6661	89.6983	36.1879	37.8402		32.45	35.7407	0.43571	0.424899	0.454176	0.460341	82.9862	87.2387	35.7477	37.4734		40	40.29	0.419375	0.420089	0.45855	0.458668	135.535	135.487	38.1016	38.068		32.45	35.7407	0.430623	0.421435	0.460839	0.462081
39.2857	39.43	0.431979	0.429407	0.448669	0.451239	73.9117	75.3821	37.9315	38.1426		32.6429	35.925	0.442455	0.43084	0.458227	0.463839	85.7503	89.7879	36.2097	37.805		32.6429	35.925	0.435582	0.425029	0.454344	0.460405	83.1061	87.3793	35.7755	37.4484		39.2857	39.43	0.449138	0.448116	0.456913	0.457276	115.268	115.903	39.9067	40.0898		32.6429	35.925	0.430392	0.421383	0.460824	0.461955
41.5714	42.14	0.446014	0.452246	0.46186	0.457546	86.6227	85.6135	38.6705	37.9841		32.8357	36.1093	0.442255	0.430839	0.458325	0.463794	85.8286	89.8635	36.2312	37.7694		32.8357	36.1093	0.435477	0.425189	0.454486	0.460438	83.2207	87.5064	35.8031	37.4232		41.5714	42.14	0.424987	0.429399	0.454944	0.454183	107.814	106.067	37.8459	37.4213		32.8357	36.1093	0.430161	0.421341	0.460809	0.461839
40.4286	43.71	0.47002	0.476147	0.445976	0.439586	79.886	77.5932	35.7092	35.198		33.0286	36.2936	0.442074	0.430863	0.458398	0.463722	85.901	89.9239	36.2522	37.7335		33.0286	36.2936	0.435393	0.425375	0.454603	0.460447	83.3302	87.6192	35.8304	37.3976		40.4286	43.71	0.440998	0.44607	0.452468	0.450638	98.9618	96.3509	34.629	34.1766		33.0286	36.2936	0.42993	0.421314	0.460794	0.46173
39.8571	40.14	0.453756	0.453637	0.458965	0.459771	81.1718	81.6295	37.7425	37.7195		33.2214	36.4779	0.44191	0.430908	0.458447	0.463631	85.9677	89.9677	36.2728	37.6974		33.2214	36.4779	0.435329	0.425584	0.454697	0.46044	83.4347	87.718	35.8574	37.3719		39.8571	40.14	0.460777	0.461165	0.459809	0.459977	115.546	115.63	36.8604	36.865		33.2214	36.4779	0.429699	0.4213	0.460778	0.46163
28.1429	40.14	0.442682	0.425775	0.45261	0.459146	77.8641	82.123	33.9704	35.0968		33.4143	36.6622	0.44176	0.430972	0.458473	0.463524	86.0288	89.9942	36.2929	37.6611		33.4143	36.6622	0.435282	0.425814	0.454771	0.460423	83.5346	87.8028	35.8839	37.346		28.1429	40.14	0.441022	0.427386	0.456867	0.456112	112.33	116.662	35.8991	36.789		33.4143	36.6622	0.429468	0.421294	0.460763	0.461537
37.4286	38.29	0.443878	0.437094	0.454948	0.459484	92.8287	95.6919	36.6688	37.331		33.6071	36.8465	0.441623	0.431054	0.458478	0.463404	86.0847	90.0023	36.3123	37.6246		33.6071	36.8465	0.43525	0.426063	0.454827	0.460396	83.63	87.8706	35.9101	37.3199		37.4286	38.29	0.405059	0.401473	0.451784	0.452308	129.376	130.753	34.9128	35.4745		33.6071	36.8465	0.429237	0.42129	0.460748	0.461452
30.7143	34.43	0.442727	0.429117	0.462897	0.469425	84.1984	87.9762	36.4662	38.5508		33.8	37.0308	0.441496	0.431154	0.458467	0.46327	86.1356	89.9915	36.3312	37.588		33.8	37.0308	0.435233	0.426331	0.454867	0.460359	83.7215	87.9217	35.9358	37.2937		30.7143	34.43	0.400921	0.390185	0.46822	0.470474	108.05	109.456	35.4581	37.66		33.8	37.0308	0.429007	0.421285	0.460733	0.461372
38.1429	38.29	0.469169	0.463114	0.45659	0.461179	75.9369	78.788	37.3502	37.9392		33.9929	37.2151	0.441379	0.431271	0.45844	0.463124	86.1821	89.9638	36.3493	37.5512		33.9929	37.2151	0.435227	0.426617	0.454895	0.460312	83.8095	87.957	35.9611	37.2674		38.1429	38.29	0.443831	0.4411	0.457018	0.457598	106.321	107.54	34.9237	35.4287		33.9929	37.2151	0.428776	0.421274	0.460718	0.461298
41.5714	41.86	0.426088	0.431916	0.459796	0.456065	93.6155	92.7564	37.8569	37.198		34.1857	37.3994	0.44127	0.431408	0.458401	0.462967	86.2245	89.9199	36.3669	37.5144		34.1857	37.3994	0.435233	0.426923	0.454914	0.460258	83.8944	87.9788	35.986	37.2409		41.5714	41.86	0.399795	0.403873	0.457945	0.457351	133.435	131.893	38.414	38.0201		34.1857	37.3994	0.428545	0.421254	0.460702	0.461231
36.2857	36.86	0.434624	0.425556	0.469302	0.474977	96.6924	100.184	37.5005	38.568		34.3786	37.5837	0.441166	0.431566	0.458352	0.4628	86.2633	89.8578	36.384	37.4773		34.3786	37.5837	0.435248	0.427251	0.454925	0.460198	83.9768	87.9848	36.0106	37.214		36.2857	36.86	0.418032	0.413292	0.461732	0.462641	115.526	116.805	36.863	37.8563		34.3786	37.5837	0.428314	0.421224	0.460687	0.461169
36.2857	37	0.449542	0.440549	0.449698	0.455272	77.8152	81.2996	34.7648	35.8045		34.5714	37.768	0.441067	0.431748	0.458296	0.462619	86.2989	89.7764	36.4007	37.4399		34.5714	37.768	0.435271	0.427603	0.454932	0.460126	84.0569	87.9726	36.0351	37.1867		36.2857	37	0.4615	0.456756	0.453981	0.454829	94.1766	95.5256	35.4424	36.3982		34.5714	37.768	0.428083	0.421186	0.460672	0.461112
40.8571	43.43	0.438818	0.445329	0.453913	0.447752	84.7482	82.7294	37.6758	37.0833		34.7643	37.9523	0.440971	0.431959	0.458235	0.462423	86.3315	89.6756	36.4172	37.402		34.7643	37.9523	0.4353	0.427982	0.454937	0.460041	84.1351	87.9429	36.0596	37.1588		40.8571	43.43	0.43477	0.440025	0.457982	0.456362	107.843	105.33	39.4458	38.9756		34.7643	37.9523	0.427852	0.421145	0.460657	0.46106
39	39.14	0.455958	0.452414	0.45235	0.455537	83.1669	85.0444	37.2124	37.5227		34.9571	38.1366	0.440875	0.432197	0.458171	0.462208	86.3615	89.554	36.4336	37.3637		34.9571	38.1366	0.435333	0.428385	0.454942	0.459935	84.2117	87.8911	36.0843	37.1302		39	39.14	0.421544	0.419956	0.46021	0.460636	112.741	113.574	34.9732	35.2357		34.9571	38.1366	0.427621	0.421105	0.460642	0.46101
36.5714	37	0.449216	0.440425	0.460698	0.466353	77.2685	80.7326	35.9795	36.9909		35.15	38.3209	0.440779	0.432462	0.458105	0.46197	86.3891	89.4088	36.4502	37.3249		35.15	38.3209	0.43537	0.428811	0.454948	0.459804	84.287	87.8151	36.1093	37.1008		36.5714	37	0.396378	0.391975	0.464325	0.465195	111.179	112.456	36.3279	37.2614		35.15	38.3209	0.42739	0.421072	0.460626	0.460962
36.4286	37	0.433707	0.424812	0.459178	0.464794	83.5951	87.0689	37.159	38.1846		35.3429	38.5052	0.440682	0.432753	0.458038	0.461705	86.4145	89.2351	36.4669	37.2858		35.3429	38.5052	0.435408	0.429257	0.454956	0.459643	84.361	87.7081	36.1347	37.0707		36.4286	37	0.410438	0.405865	0.466276	0.467135	131.986	133.299	39.3855	40.3301		35.3429	38.5052	0.427159	0.421052	0.460611	0.460916
40.8571	44.43	0.446182	0.452942	0.44839	0.441499	85.6588	82.9093	37.9847	37.3724		35.5357	38.6895	0.440581	0.433068	0.457971	0.461411	86.4379	89.0316	36.484	37.2463		35.5357	38.6895	0.435446	0.429721	0.454967	0.459448	84.4338	87.5691	36.1607	37.0397		40.8571	44.43	0.442441	0.448856	0.450276	0.448031	117.333	114.157	37.4308	36.9032		35.5357	38.6895	0.426929	0.421051	0.460596	0.460869
34.1429	35.14	0.422169	0.412097	0.470391	0.475573	89.2784	92.3676	37.0729	38.6621		35.7286	38.8738	0.440474	0.433409	0.457904	0.461086	86.4593	88.8011	36.5014	37.2065		35.7286	38.8738	0.435481	0.430201	0.45498	0.459219	84.5055	87.4021	36.1871	37.0078		34.1429	35.14	0.407784	0.400878	0.457966	0.45981	126.085	126.729	36.1451	37.8379		35.7286	38.8738	0.426698	0.42108	0.460581	0.460821
34.1429	35	0.445497	0.435565	0.4568	0.461845	73.4994	76.462	37.0396	38.6543		35.9214	39.0581	0.440362	0.433773	0.457838	0.460732	86.4787	88.5486	36.5193	37.1665		35.9214	39.0581	0.435513	0.430693	0.454997	0.458952	84.5759	87.2082	36.2142	36.9751		34.1429	35	0.423559	0.416725	0.45992	0.461886	100.498	101.016	37.9381	39.6796		35.9214	39.0581	0.426467	0.421148	0.460566	0.460771
31	33.29	0.482338	0.471668	0.442953	0.445365	70.2947	71.0015	36.7111	38.9463		36.1143	39.2424	0.440242	0.434161	0.457774	0.460349	86.4962	88.2807	36.5377	37.1263		36.1143	39.2424	0.435539	0.431196	0.455018	0.458648	84.645	86.9946	36.2419	36.9414		31	33.29	0.470429	0.458305	0.455543	0.459294	99.3626	99.4772	38.4111	41.0429		36.1143	39.2424	0.426236	0.421263	0.46055	0.460719
31	33.29	0.442815	0.432145	0.448792	0.451204	89.5662	90.273	37.2196	39.4548		36.3071	39.4267	0.440115	0.434573	0.457713	0.459944	86.5118	88.0069	36.5565	37.0862		36.3071	39.4267	0.435559	0.431707	0.455044	0.458308	84.7126	86.7666	36.2701	36.9069		31	33.29	0.45834	0.446215	0.455321	0.459072	117.881	117.996	37.6341	40.2658		36.3071	39.4267	0.426005	0.421415	0.460535	0.460665
41.4286	41.57	0.419094	0.424253	0.458947	0.455891	87.4766	86.7381	37.3761	36.7856		36.5	39.611	0.439979	0.43501	0.457658	0.459518	86.5256	87.732	36.5756	37.0462		36.5	39.611	0.435572	0.432225	0.455077	0.457936	84.7789	86.5295	36.2987	36.8715		41.4286	41.57	0.396708	0.400319	0.461727	0.461291	125.255	123.957	37.608	37.2613		36.5	39.611	0.425774	0.421591	0.46052	0.460608
39.2857	41.43	0.42059	0.422959	0.460791	0.458194	83.1522	82.2391	35.3509	35.181		36.6929	39.7953	0.439835	0.43547	0.457608	0.459066	86.538	87.4522	36.5949	37.0064		36.6929	39.7953	0.435577	0.432749	0.455116	0.457524	84.8438	86.2802	36.3275	36.8354		39.2857	41.43	0.36872	0.369633	0.474564	0.474039	105.569	104.836	36.4233	36.2696		36.6929	39.7953	0.425543	0.421781	0.460505	0.460548
38.1429	38.29	0.447506	0.441451	0.462513	0.467102	92.0848	94.9359	36.9428	37.5318		36.8857	39.9796	0.439681	0.435949	0.457564	0.458588	86.5488	87.1706	36.6143	36.967		36.8857	39.9796	0.435571	0.433272	0.455161	0.457073	84.9071	86.0212	36.3564	36.7985		38.1429	38.29	0.396536	0.393805	0.463322	0.463902	116.577	117.796	35.6965	36.2015		36.8857	39.9796	0.425312	0.421976	0.46049	0.460483
38.1429	38.29	0.450981	0.444926	0.456767	0.461356	73.7893	76.6405	35.964	36.553		37.0786	40.1639	0.439518	0.43644	0.457527	0.458092	86.5582	86.8953	36.6338	36.9283		37.0786	40.1639	0.435556	0.43379	0.455213	0.456596	84.9688	85.7645	36.3852	36.7614		38.1429	38.29	0.398354	0.395623	0.464022	0.464602	111.879	113.098	36.4018	36.9068		37.0786	40.1639	0.425082	0.422168	0.460474	0.460413
39.7143	40	0.434734	0.434079	0.451485	0.452665	87.7191	88.3697	35.7091	35.7374		37.2714	40.3482	0.439346	0.436935	0.457496	0.457589	86.5663	86.6377	36.6533	36.8907		37.2714	40.3482	0.43553	0.434292	0.45527	0.456098	85.0285	85.5172	36.4139	36.7243		39.7143	40	0.405334	0.405405	0.460755	0.460964	112.386	112.593	36.8472	36.8887		37.2714	40.3482	0.424851	0.422357	0.460459	0.460336
40.4286	40.71	0.424167	0.426207	0.459157	0.458404	80.899	80.7008	35.7595	35.5243		37.4643	40.5325	0.439166	0.437425	0.457472	0.457086	86.573	86.4055	36.6729	36.8545		37.4643	40.5325	0.435494	0.434773	0.455333	0.45559	85.0863	85.2878	36.4426	36.6877		40.4286	40.71	0.414118	0.415756	0.464538	0.464495	104.858	104.419	37.4864	37.3472		37.4643	40.5325	0.42462	0.42254	0.460444	0.460253
32.2857	35.14	0.441269	0.429606	0.462132	0.46775	89.8687	93.5836	36.7219	38.505		37.6571	40.7168	0.438978	0.437903	0.457453	0.456586	86.5783	86.1966	36.6925	36.8199		37.6571	40.7168	0.435447	0.435223	0.4554	0.455069	85.1416	85.0713	36.471	36.6518		32.2857	35.14	0.409344	0.400214	0.459593	0.461291	125.022	126.371	37.4168	39.2485		37.6571	40.7168	0.424389	0.422715	0.460429	0.460163
41.1429	41.29	0.434175	0.438428	0.463868	0.461531	83.0451	82.43	38.5762	38.0916		37.85	40.9011	0.438783	0.438363	0.45744	0.456092	86.582	86.0105	36.7122	36.7872		37.85	40.9011	0.435387	0.43564	0.45547	0.454541	85.1941	84.8667	36.4993	36.6168		41.1429	41.29	0.427668	0.430677	0.454346	0.454047	119.779	118.753	38.2959	38.0103		37.85	40.9011	0.424158	0.422882	0.460413	0.460068
37.4286	41	0.440791	0.44019	0.462652	0.461009	83.995	83.3439	35.806	35.9071		38.0429	41.0854	0.438579	0.438797	0.457428	0.455613	86.5838	85.8494	36.7321	36.7563		38.0429	41.0854	0.435315	0.436018	0.455541	0.454019	85.2429	84.6798	36.5274	36.5831		37.4286	41	0.45439	0.452696	0.455995	0.455564	111.625	111.603	35.6823	35.7388		38.0429	41.0854	0.423927	0.423044	0.460398	0.459969
37.4286	37.71	0.424111	0.416599	0.461002	0.466204	90.1952	93.4275	37.3837	38.1661		38.2357	41.2697	0.438368	0.439199	0.457418	0.455153	86.5832	85.7147	36.7522	36.7276		38.2357	41.2697	0.435229	0.436355	0.455609	0.453506	85.2871	84.512	36.5554	36.5509		37.4286	37.71	0.428209	0.424746	0.460438	0.461121	115.62	116.942	39.861	40.5515		38.2357	41.2697	0.423696	0.423206	0.460383	0.459867
28	35	0.441847	0.419425	0.446358	0.458467	68.2321	74.8509	33.9476	36.1237		38.4286	41.454	0.43815	0.439568	0.457408	0.454713	86.58	85.6055	36.7728	36.7012		38.4286	41.454	0.43513	0.436653	0.455673	0.453012	85.3261	84.3681	36.5833	36.5206		28	35	0.415303	0.401115	0.476892	0.478374	98.3162	101.745	36.6439	38.8326		38.4286	41.454	0.423465	0.423374	0.460368	0.459762
39.1429	41.57	0.463345	0.465807	0.443419	0.440493	79.6379	78.641	35.3846	35.2144		38.6214	41.6383	0.437928	0.439902	0.457398	0.454291	86.5739	85.5137	36.7941	36.6772		38.6214	41.6383	0.435016	0.436913	0.455731	0.452534	85.3588	84.2397	36.6113	36.4924		39.1429	41.57	0.438036	0.43891	0.454705	0.454088	116.501	115.694	35.9567	35.7961		38.6214	41.6383	0.423235	0.423551	0.460353	0.459655
32.5714	34	0.47139	0.461774	0.455069	0.458367	83.2587	85.1193	38.0365	39.9845		38.8143	41.8226	0.437704	0.440206	0.457387	0.453884	86.5648	85.428	36.8162	36.6557		38.8143	41.8226	0.434887	0.437141	0.455782	0.452073	85.3844	84.1182	36.6393	36.4664		32.5714	34	0.453633	0.444956	0.458658	0.461553	115.893	116.033	38.3641	40.594		38.8143	41.8226	0.423004	0.42374	0.460337	0.459548
39.2857	39.57	0.427715	0.425473	0.460779	0.463028	85.3628	86.6247	36.2709	36.4516		39.0071	42.0069	0.437478	0.440483	0.457377	0.453492	86.553	85.3349	36.8392	36.6365		39.0071	42.0069	0.434745	0.437344	0.455826	0.451632	85.4024	83.992	36.6674	36.4425		39.2857	39.57	0.464143	0.463254	0.456222	0.456542	105.935	106.494	36.4197	36.576		39.0071	42.0069	0.422773	0.42395	0.460322	0.459439
39.2857	39.43	0.42376	0.421188	0.45579	0.458361	80.0884	81.5589	37.8098	38.0208		39.2	42.1912	0.437253	0.440736	0.457369	0.453117	86.5386	85.2293	36.8633	36.6196		39.2	42.1912	0.434585	0.437523	0.455861	0.451211	85.4123	83.8555	36.6955	36.4206		39.2857	39.43	0.417321	0.416299	0.463291	0.463655	125.012	125.647	39.993	40.176		39.2	42.1912	0.422542	0.424181	0.460307	0.459328
41.1429	41.43	0.422451	0.426984	0.463623	0.460951	93.5592	92.8611	37.3194	36.8146		39.3929	42.3755	0.437028	0.440965	0.457363	0.452764	86.5221	85.1119	36.8887	36.6046		39.3929	42.3755	0.434408	0.437681	0.455888	0.45082	85.4133	83.7131	36.7237	36.4004		41.1429	41.43	0.446196	0.449333	0.449219	0.44884	122.428	121.298	36.9552	36.6504		39.3929	42.3755	0.422311	0.424426	0.460292	0.459215
39.1429	39.43	0.419409	0.416671	0.453043	0.455608	87.7302	89.1891	37.6144	37.8439		39.5857	42.5598	0.436805	0.441172	0.457357	0.452436	86.5031	84.9867	36.9155	36.5917		39.5857	42.5598	0.434211	0.437813	0.455903	0.450459	85.4046	83.5661	36.752	36.3818		39.1429	39.43	0.417626	0.416433	0.462398	0.46275	119.796	120.46	39.3087	39.5033		39.5857	42.5598	0.42208	0.424675	0.460277	0.459101
29.8571	36.71	0.459353	0.44245	0.453371	0.462186	77.8657	83.8349	36.3795	38.1175		39.7786	42.7441	0.436584	0.441358	0.457353	0.452135	86.4818	84.8567	36.9441	36.5807		39.7786	42.7441	0.433993	0.437921	0.455906	0.450131	85.3853	83.419	36.7806	36.3646		29.8571	36.71	0.426118	0.413684	0.45882	0.459291	103.252	106.953	35.0054	36.5198		39.7786	42.7441	0.421849	0.424921	0.460261	0.458987
40.1429	40.86	0.448277	0.450368	0.457339	0.456191	79.3054	78.9177	37.669	37.4596		39.9714	42.9284	0.436365	0.44152	0.457349	0.45186	86.4588	84.7224	36.9746	36.5713		39.9714	42.9284	0.433752	0.437996	0.455895	0.449831	85.3554	83.2694	36.8095	36.3483		40.1429	40.86	0.465619	0.467051	0.4531	0.452958	108.846	108.358	38.7476	38.6078		39.9714	42.9284	0.421618	0.425166	0.460246	0.458872
40.5714	40.86	0.436497	0.439079	0.465843	0.464678	87.7386	87.404	37.9896	37.6991		40.1643	43.1127	0.436147	0.441661	0.457349	0.451608	86.4349	84.5829	37.0074	36.5633		40.1643	43.1127	0.433484	0.438035	0.455871	0.449553	85.3152	83.1128	36.8389	36.3325		40.5714	40.86	0.400465	0.40241	0.462932	0.462823	115.48	114.901	37.3549	37.1801		40.1643	43.1127	0.421387	0.42541	0.460231	0.458756
40.4286	41.14	0.429731	0.432805	0.454256	0.452374	76.9697	76.3743	37.6127	37.3039		40.3571	43.297	0.435927	0.44178	0.457354	0.451382	86.4109	84.4376	37.0427	36.5567		40.3571	43.297	0.433185	0.43803	0.455835	0.449293	85.2648	82.9456	36.869	36.3167		40.4286	41.14	0.398795	0.400815	0.460874	0.460603	106.783	106.028	36.6958	36.4902		40.3571	43.297	0.421157	0.425647	0.460216	0.45864
40.1429	43.86	0.471159	0.477005	0.438258	0.431758	77.2957	74.8518	36.4814	36.0196		40.55	43.4813	0.435705	0.441878	0.457364	0.45118	86.3871	84.29	37.0804	36.551		40.55	43.4813	0.432853	0.437974	0.455787	0.449041	85.2045	82.7612	36.8994	36.3003		40.1429	43.86	0.404549	0.40945	0.459474	0.457528	103.735	101.085	36.2477	35.8098		40.55	43.4813	0.420926	0.425875	0.460201	0.458524
37.8571	38.43	0.421004	0.41486	0.456659	0.461037	89.3632	92.0908	35.8339	36.4227		40.7429	43.6656	0.435479	0.441956	0.457381	0.451005	86.3636	84.144	37.1203	36.5462		40.7429	43.6656	0.432486	0.437861	0.455727	0.448788	85.1341	82.5566	36.93	36.2831		37.8571	38.43	0.447731	0.44464	0.462448	0.46297	126.843	128.114	36.4596	36.9577		40.7429	43.6656	0.420695	0.426091	0.460185	0.458408
40.2857	40.43	0.434507	0.435651	0.463894	0.463908	94.6529	94.7646	36.3042	36.1493		40.9357	43.8499	0.435246	0.442015	0.457406	0.450857	86.3406	84.0014	37.1623	36.5421		40.9357	43.8499	0.432081	0.437683	0.455656	0.448522	85.0541	82.3217	36.9605	36.2645		40.2857	40.43	0.42161	0.422808	0.459584	0.459663	115.426	115.219	36.1137	36.0326		40.9357	43.8499	0.420464	0.426302	0.46017	0.458293
37.2857	37.86	0.408464	0.400981	0.448623	0.453653	84.4993	87.661	37.1606	37.9269		41.1286	44.0342	0.435007	0.442055	0.457438	0.450731	86.3182	83.8645	37.2059	36.5386		41.1286	44.0342	0.431638	0.437437	0.455574	0.448228	84.9648	82.0495	36.9906	36.2445		37.2857	37.86	0.419708	0.41604	0.460671	0.461299	120.264	121.646	38.8649	39.5323		41.1286	44.0342	0.420233	0.426512	0.460155	0.458178
37.2857	38	0.431261	0.423945	0.453204	0.45808	71.6436	74.723	35.6875	36.4249		41.3214	44.2185	0.434761	0.442082	0.457478	0.45062	86.2965	83.7369	37.2509	36.5356		41.3214	44.2185	0.431158	0.437122	0.455478	0.447889	84.8665	81.7367	37.0197	36.2227		37.2857	38	0.434116	0.430417	0.463018	0.463607	100.307	101.707	36.5239	37.1599		41.3214	44.2185	0.420002	0.426724	0.46014	0.458063
38.7143	41.43	0.455874	0.457576	0.460368	0.457745	79.3334	78.382	36.8396	36.7394		41.5143	44.4028	0.434511	0.4421	0.457521	0.450518	86.2754	83.6176	37.2968	36.533		41.5143	44.4028	0.430641	0.436742	0.455365	0.44749	84.7594	81.3766	37.0475	36.199		38.7143	41.43	0.43966	0.439889	0.466515	0.465945	123.913	123.296	36.2876	36.18		41.5143	44.4028	0.419771	0.426941	0.460125	0.457948
41.2857	43.57	0.468446	0.475556	0.452063	0.445686	77.4483	75.3672	38.6629	37.9689		41.7071	44.5871	0.434258	0.442114	0.457566	0.450419	86.2543	83.5033	37.3432	36.5307		41.7071	44.5871	0.430089	0.436303	0.455232	0.44703	84.6431	80.9698	37.0735	36.1733		41.2857	43.57	0.436967	0.442902	0.461872	0.460197	111.722	109.015	36.8629	36.3489		41.7071	44.5871	0.41954	0.427163	0.460109	0.457834
33.2857	34.86	0.471106	0.46077	0.445175	0.450005	79.2189	82.2616	37.9197	39.6429		41.9	44.7714	0.434002	0.442124	0.457613	0.450322	86.233	83.3927	37.39	36.5285		41.9	44.7714	0.429505	0.435808	0.455077	0.446507	84.518	80.5152	37.0976	36.1455		33.2857	34.86	0.461955	0.454167	0.452674	0.4547	110.455	111.15	37.2464	39.1019		41.9	44.7714	0.419309	0.427389	0.460094	0.457719
40.5714	41	0.43613	0.439049	0.456806	0.455273	83.8451	83.3813	38.7353	38.4209		42.0929	44.9557	0.433745	0.442133	0.45766	0.450226	86.2116	83.2844	37.4369	36.5265		42.0929	44.9557	0.428891	0.435257	0.454902	0.44592	84.3844	80.0104	37.1196	36.1156		40.5714	41	0.419349	0.421418	0.463048	0.462864	101.496	100.813	36.4742	36.2778		42.0929	44.9557	0.419078	0.427618	0.460079	0.457604
40.4286	40.57	0.420397	0.422075	0.460124	0.459751	87.2093	87.1685	38.5137	38.3046		42.2857	45.14	0.433488	0.442141	0.457709	0.450131	86.1903	83.1774	37.4838	36.5245		42.2857	45.14	0.428246	0.434655	0.454704	0.445276	84.2427	79.4619	37.1396	36.0837		40.4286	40.57	0.412656	0.414162	0.458189	0.458214	116.426	116.089	39.0777	38.9614		42.2857	45.14	0.418848	0.427848	0.460064	0.45749
41.7143	42.29	0.46382	0.470433	0.461769	0.457126	94.7674	93.6816	39.4226	38.689													42.2857	45.14	0.43873	0.449627	0.460713	0.454986	88.1379	86.8929	37.828	36.9653		41.7143	42.29	0.424275	0.429054	0.45792	0.457079	120.434	118.544	38.0324	37.5811
40.4286	40.86	0.413631	0.416048	0.468476	0.467321	85.0992	84.7469	37.3359	37.0738													42.0929	44.9557	0.4386	0.44901	0.460419	0.454533	88.0389	86.5585	37.7541	36.9374		40.4286	40.86	0.386982	0.388756	0.471124	0.471004	108.698	108.15	37.0276	36.8645
39	41.86	0.451216	0.453993	0.471736	0.468162	94.2617	93.1183	36.9515	36.7648													41.9	44.7714	0.438499	0.448441	0.460148	0.454137	87.948	86.2702	37.6823	36.9116		39	41.86	0.427783	0.428782	0.465618	0.464821	116.48	115.49	37.1831	36.9986
41.1429	41.14	0.428185	0.432115	0.458213	0.456247	89.298	88.7881	38.0625	37.6008													41.7071	44.5871	0.438426	0.447924	0.459901	0.453809	87.8654	86.0368	37.6129	36.8881		41.1429	41.14	0.405614	0.40849	0.459664	0.459449	125.827	124.912	38.1447	37.8807
41.2857	44.71	0.426532	0.433845	0.449732	0.442616	76.8992	74.0279	38.1372	37.4239													41.5143	44.4028	0.438382	0.447458	0.459677	0.453547	87.7914	85.8585	37.5461	36.8671		41.2857	44.71	0.412135	0.419403	0.469113	0.466728	115.836	112.385	38.6466	38.0691
40	40.71	0.431855	0.433407	0.457442	0.456697	72.5188	72.2675	36.1659	36.0078													41.3214	44.2185	0.438365	0.447042	0.459477	0.453352	87.7266	85.7372	37.4821	36.8485		40	40.71	0.376209	0.377333	0.476127	0.47605	102.166	101.818	38.1819	38.0776
36.4286	45.14	0.43871	0.440821	0.455977	0.44843	89.8451	86.5018	36.9125	36.8685													41.1286	44.0342	0.438376	0.446674	0.459303	0.453234	87.6716	85.6796	37.4213	36.8327		36.4286	45.14	0.425363	0.427351	0.45447	0.451434	120.214	117.554	37.4746	37.2644
36.4286	45.14	0.430961	0.433071	0.461539	0.453992	89.8393	86.4959	38.0675	38.0235													40.9357	43.8499	0.438411	0.446346	0.459155	0.453191	87.627	85.6811	37.364	36.8196		36.4286	45.14	0.438683	0.440671	0.464522	0.461486	125.435	122.775	37.8695	37.6593
40.2857	40.29	0.424787	0.425556	0.445445	0.445842	74.7487	75.0453	35.1601	35.0332													40.7429	43.6656	0.438472	0.446051	0.459035	0.453222	87.5931	85.7314	37.3106	36.8093		40.2857	40.29	0.385093	0.386149	0.463194	0.463334	102.491	102.383	34.9914	34.9345
32.7143	34.71	0.423227	0.412565	0.463871	0.468677	86.143	89.2122	35.3457	37.1575													40.55	43.4813	0.438557	0.445782	0.458941	0.45332	87.5698	85.8188	37.2614	36.8017		32.7143	34.71	0.414392	0.405987	0.46902	0.471144	94.6458	95.4227	35.2892	37.2413
34.7143	37.29	0.465317	0.455646	0.465607	0.470418	88.7068	92.3315	37.9183	39.0417													40.3571	43.297	0.43867	0.44553	0.458873	0.453471	87.557	85.9296	37.2164	36.7967		34.7143	37.29	0.423974	0.417328	0.458707	0.459316	119.662	121.582	36.4571	37.4589
41.8571	42	0.447238	0.453652	0.437407	0.433311	79.173	78.2739	38.5174	37.7751													40.1643	43.1127	0.43881	0.445287	0.458828	0.453664	87.5546	86.0529	37.1759	36.7942		41.8571	42	0.414455	0.419035	0.460239	0.459585	129.003	127.292	38.0487	37.6156
38.8571	44.14	0.40399	0.408408	0.461482	0.454763	86.2168	83.4445	38.1289	37.8445													39.9714	42.9284	0.438979	0.445044	0.458804	0.453888	87.5621	86.1753	37.1397	36.7942		38.8571	44.14	0.411426	0.415107	0.461349	0.459126	114.458	111.887	37.2218	36.8721
40.1429	44.29	0.440919	0.446838	0.469962	0.463193	84.2083	81.4606	39.36	38.8909													39.7786	42.7441	0.439175	0.444795	0.4588	0.454139	87.5783	86.2944	37.1076	36.7967		40.1429	44.29	0.430936	0.436331	0.458147	0.455933	106.82	103.888	37.5244	37.0626
39.4286	43.14	0.42112	0.425813	0.461506	0.455718	91.1819	89.2249	36.7232	36.392													39.5857	42.5598	0.439399	0.444531	0.458811	0.454413	87.6015	86.4072	37.079	36.8016		39.4286	43.14	0.422105	0.425282	0.461618	0.460067	116.565	114.558	37.3126	36.9781
40.7143	40.86	0.458417	0.461167	0.451587	0.45041	82.1865	81.8693	36.3967	36.0767													39.3929	42.3755	0.439648	0.44425	0.458837	0.454708	87.6308	86.5107	37.0537	36.8088		40.7143	40.86	0.440115	0.442231	0.463765	0.463668	122.083	121.473	35.3764	35.1899
40.2857	44.43	0.412061	0.418155	0.470588	0.46374	96.8739	94.0545	37.9986	37.5019													39.2	42.1912	0.439921	0.443949	0.458876	0.455023	87.665	86.6031	37.0311	36.8186		40.2857	44.43	0.417531	0.423262	0.464153	0.461863	123.672	120.62	38.03	37.5491
40.2857	44.14	0.462913	0.468976	0.458471	0.451786	83.9947	81.365	34.8227	34.3302													39.0071	42.0069	0.440212	0.443622	0.458929	0.455352	87.7035	86.6779	37.011	36.8306		40.2857	44.14	0.41575	0.421141	0.462174	0.460064	116.952	114.087	37.7649	37.2997
38.5714	39.29	0.4514	0.44768	0.457112	0.459957	90.6534	92.2878	37.8212	38.1487													38.8143	41.8226	0.44052	0.44327	0.458992	0.455695	87.7453	86.7378	36.993	36.845		38.5714	39.29	0.420908	0.418912	0.456372	0.45672	124.788	125.639	39.1978	39.4653
40.7143	40.86	0.429453	0.432202	0.451157	0.44998	94.0563	93.7391	36.4253	36.1054													38.6214	41.6383	0.440841	0.442891	0.459064	0.456047	87.789	86.7877	36.9769	36.862		40.7143	40.86	0.412463	0.414579	0.462534	0.462436	119.369	118.758	35.8632	35.6767
38.5714	38.86	0.441832	0.437228	0.454503	0.458214	92.4849	94.7284	37.0636	37.4846													38.4286	41.454	0.441171	0.442483	0.459143	0.456414	87.8339	86.8429	36.9623	36.8817		38.5714	38.86	0.381413	0.379195	0.467702	0.46817	132.23	133.256	37.4219	37.7746
39.4286	39.71	0.432151	0.430419	0.460633	0.46255	100.639	101.703	35.9777	36.109													38.2357	41.2697	0.441506	0.442044	0.459228	0.4568	87.8793	86.9174	36.9491	36.9043		39.4286	39.71	0.408418	0.407842	0.457372	0.457659	122.071	122.519	37.1842	37.3025
40.7143	40.86	0.45255	0.455299	0.464604	0.463428	99.5623	99.2451	38.4364	38.1164													38.0429	41.0854	0.441842	0.441575	0.459316	0.457208	87.9247	87.0189	36.9368	36.9295		40.7143	40.86	0.458998	0.461114	0.448432	0.448335	130.131	129.52	39.3064	39.1199
39	39.14	0.427715	0.424171	0.459667	0.462853	92.2285	94.106	37.6678	37.9781													37.85	40.9011	0.442178	0.441086	0.459409	0.457644	87.97	87.1542	36.9252	36.9575		39	39.14	0.401237	0.399649	0.449691	0.450117	125	125.833	37.5301	37.7926
41.1429	42.86	0.460614	0.467087	0.449166	0.443684	88.6295	87.0857	37.3875	36.7529													37.6571	40.7168	0.44251	0.440583	0.459506	0.458103	88.0149	87.3219	36.914	36.988		41.1429	42.86	0.445719	0.450578	0.450043	0.448804	129.254	127.081	36.4272	35.9734
36.1429	36.86	0.426265	0.417103	0.456725	0.462355	90.1062	93.6097	35.8947	36.9761													37.4643	40.5325	0.442839	0.440077	0.459611	0.458583	88.0597	87.5232	36.9032	37.0212		36.1429	36.86	0.42105	0.416138	0.459796	0.460693	128.462	129.778	36.3848	37.3892
41.1429	41.29	0.458947	0.4632	0.454387	0.452049	71.4491	70.8341	35.8793	35.3946													37.2714	40.3482	0.443162	0.439577	0.459722	0.45908	88.104	87.7583	36.8927	37.057		41.1429	41.29	0.425559	0.428568	0.465563	0.465265	95.344	94.3185	36.3624	36.0768
34	34.86	0.447425	0.437573	0.449061	0.45391	85.5237	88.3713	36.7863	38.4392													37.0786	40.1639	0.443479	0.43909	0.459841	0.459589	88.1477	88.0261	36.8824	37.0951		34	34.86	0.384756	0.377824	0.474092	0.476175	132.114	132.551	37.7587	39.5606
34	34.86	0.414488	0.404636	0.466942	0.471792	96.8359	99.6836	37.0833	38.7361													36.8857	39.9796	0.44379	0.438626	0.459968	0.460103	88.1905	88.3201	36.8723	37.1354		34	34.86	0.410608	0.403675	0.460448	0.462531	125.785	126.222	38.377	40.1788
40.2857	42.29	0.415053	0.419906	0.456308	0.451881	85.6573	84.4051	37.038	36.62													36.6929	39.7953	0.444092	0.438191	0.4601	0.460608	88.2322	88.6243	36.8623	37.1774		40.2857	42.29	0.442684	0.445753	0.455656	0.454702	110.424	108.855	35.5518	35.2175
39.1429	39.43	0.439639	0.4369	0.440099	0.442664	78.1146	79.5735	36.8944	37.1238													36.5	39.611	0.444386	0.437794	0.460239	0.461101	88.2724	88.9345	36.8525	37.2208		39.1429	39.43	0.393361	0.392169	0.461646	0.461998	98.2712	98.9353	36.2062	36.4007
40	40.43	0.445619	0.446439	0.476955	0.476972	90.4584	90.5347	37.0064	36.9015													36.3071	39.4267	0.44467	0.43744	0.460383	0.461579	88.3109	89.2472	36.8429	37.2655		40	40.43	0.418732	0.419587	0.460708	0.460764	115.452	115.305	38.6055	38.5477
36.2857	37	0.482204	0.473211	0.446745	0.452319	73.2633	76.7477	33.5499	34.5896													36.1143	39.2424	0.444945	0.437126	0.46053	0.462049	88.3474	89.5667	36.8335	37.3112		36.2857	37	0.463937	0.459192	0.463707	0.464555	96.7248	98.0737	33.7261	34.6819
37.8571	38.14	0.430922	0.424349	0.454989	0.459754	86.774	89.7434	38.7177	39.3677													35.9214	39.0581	0.44521	0.436853	0.460679	0.462512	88.3815	89.8891	36.8244	37.3579		37.8571	38.14	0.396115	0.39307	0.459742	0.460338	126.98	128.261	40.4037	40.9637
36.8571	37.14	0.45952	0.451037	0.449486	0.455101	79.9532	83.3828	36.3008	37.2556													35.7286	38.8738	0.445467	0.436617	0.460828	0.462954	88.4131	90.2002	36.8158	37.4051		36.8571	37.14	0.409639	0.405572	0.46629	0.467126	112.081	113.352	35.5435	36.4181
36.4286	36.71	0.457544	0.448506	0.448979	0.454795	84.5586	88.036	38.7908	39.8739													35.5357	38.6895	0.445715	0.436416	0.460975	0.463374	88.4419	90.4941	36.8073	37.4529		36.4286	36.71	0.441954	0.437387	0.455192	0.456181	113.436	114.597	37.5166	38.5403
36.4286	36.71	0.450298	0.44126	0.457137	0.462953	86.7731	90.2505	37.6961	38.7792													35.3429	38.5052	0.445955	0.436248	0.46112	0.463767	88.4681	90.7621	36.7991	37.5009		36.4286	36.71	0.46564	0.461074	0.457247	0.458236	103.56	104.721	37.6103	38.6339
36.8571	37.57	0.452925	0.444774	0.449555	0.454797	76.9671	80.2829	36.2262	37.0949													35.15	38.3209	0.446188	0.436112	0.461262	0.464136	88.4912	91.0025	36.791	37.549		36.8571	37.57	0.420113	0.415993	0.461523	0.462204	117.515	118.937	36.5469	37.3152
31.7143	35	0.440136	0.427754	0.458605	0.464663	94.3446	98.232	35.6411	37.5156													34.9571	38.1366	0.446417	0.436009	0.461401	0.464481	88.5112	91.2168	36.783	37.5972		31.7143	35	0.40496	0.395219	0.464747	0.466521	117.473	118.944	34.9954	36.918
31.7143	35.14	0.413426	0.400904	0.457774	0.463968	92.7523	96.7663	34.8397	36.6888													34.7643	37.9523	0.446641	0.435936	0.461534	0.464806	88.5279	91.4082	36.7748	37.6452		31.7143	35.14	0.394393	0.384578	0.464847	0.466499	128.977	130.574	35.6996	37.5734
39.8571	40.14	0.435953	0.435834	0.453565	0.454371	78.1496	78.6074	34.4682	34.4452													34.5714	37.768	0.446863	0.435894	0.461661	0.465113	88.5409	91.5802	36.7663	37.6931		39.8571	40.14	0.434094	0.434482	0.471046	0.471214	113.92	114.005	35.1574	35.162
30.2857	33	0.470487	0.458872	0.440996	0.443135	83.3297	83.5166	36.1714	38.5196													34.3786	37.5837	0.447085	0.43588	0.461779	0.465402	88.5499	91.7309	36.7573	37.7406		30.2857	33	0.463045	0.448808	0.454725	0.458878	108.211	108.384	37.9608	40.7663
40.4286	40.71	0.461165	0.463205	0.455746	0.454994	85.2809	85.0827	37.7974	37.5621													34.1857	37.3994	0.447307	0.435893	0.461888	0.465676	88.5546	91.8611	36.7478	37.7879		40.4286	40.71	0.436392	0.43803	0.463773	0.46373	126.535	126.096	39.503	39.3638
40.1429	43.14	0.439191	0.4447	0.443656	0.43788	80.9307	79.0549	35.4532	35.0118													33.9929	37.2151	0.447531	0.435926	0.461985	0.465937	88.5547	91.9706	36.7375	37.8351		40.1429	43.14	0.425594	0.429626	0.463666	0.462172	103.782	101.627	34.9635	34.571
39.2857	39.57	0.455281	0.453039	0.463895	0.466144	92.0068	93.2686	37.0053	37.186													33.8	37.0308	0.44776	0.435977	0.462066	0.466182	88.5497	92.0613	36.7265	37.8822		39.2857	39.57	0.419826	0.418937	0.460536	0.460857	122.762	123.321	35.8226	35.9789
42.1429	42.29	0.409857	0.41704	0.456709	0.451962	78.1482	77.1097	37.2176	36.3798													33.6071	36.8465	0.447995	0.436046	0.46213	0.466412	88.5393	92.134	36.7146	37.9292		42.1429	42.29	0.435664	0.440956	0.462899	0.462092	100.544	98.5551	35.1402	34.6536
38.1429	38.29	0.425777	0.419722	0.470985	0.475573	94.852	97.7032	35.5126	36.1016													33.4143	36.6622	0.448238	0.436131	0.462174	0.466626	88.5231	92.1855	36.7018	37.9762		38.1429	38.29	0.429064	0.426333	0.462083	0.462663	126.268	127.487	36.839	37.344
39.1429	42.86	0.449707	0.45385	0.463688	0.458276	96.9299	95.1596	37.1131	36.8316													33.2214	36.4779	0.44849	0.436232	0.462196	0.466822	88.5007	92.2173	36.6883	38.0229		39.1429	42.86	0.417055	0.41952	0.462545	0.461148	125.985	124.236	38.0944	37.8034
36.2857	36.86	0.432012	0.422944	0.469404	0.475079	92.6468	96.1388	37.0517	38.1192													33.0286	36.2936	0.448754	0.436351	0.462194	0.466998	88.4718	92.2286	36.6741	38.0694		36.2857	36.86	0.432082	0.427341	0.459116	0.460025	128.518	129.797	37.5046	38.4979
39.1429	39.71	0.413148	0.411083	0.463385	0.465293	85.6231	86.6624	36.5373	36.706													32.8357	36.1093	0.449033	0.436489	0.462165	0.46715	88.4365	92.2207	36.6592	38.1156		39.1429	39.71	0.438583	0.437665	0.458882	0.459146	115.923	116.429	37.0659	37.2073
40.1429	40.43	0.407971	0.408952	0.452692	0.452709	83.1845	83.2785	38.1474	38.0181													32.6429	35.925	0.449329	0.436652	0.46211	0.467274	88.3945	92.1964	36.6438	38.1615		40.1429	40.43	0.398223	0.399249	0.460796	0.460864	92.5006	92.3243	34.9377	34.8682
40.4286	44.14	0.442316	0.448542	0.464081	0.45739	85.4719	82.8599	37.2033	36.6838													32.45	35.7407	0.449644	0.436843	0.462027	0.467362	88.346	92.1579	36.628	38.207		40.4286	44.14	0.42132	0.426883	0.461576	0.459477	114.025	111.13	36.8146	36.3377
39.1429	39.29	0.440297	0.437243	0.437695	0.440569	89.8713	91.5383	39.0966	39.3565													32.2571	35.5564	0.44998	0.437068	0.461917	0.467414	88.2909	92.1099	36.6119	38.2521		39.1429	39.29	0.412268	0.410957	0.458141	0.458534	116.391	117.126	38.9015	39.1231
40.7143	40.86	0.414518	0.417268	0.464591	0.463414	92.9874	92.6702	37.8882	37.5682													32.0643	35.3721	0.45034	0.437332	0.461783	0.467422	88.2293	92.0514	36.5955	38.2968		40.7143	40.86	0.397989	0.400105	0.461488	0.46139	116.681	116.07	39.5244	39.3379
41.5714	41.86	0.40257	0.408397	0.472099	0.468368	98.9075	98.0485	37.8651	37.2063													31.8714	35.1878	0.450723	0.437635	0.461625	0.467385	88.1614	91.9774	36.579	38.341		41.5714	41.86	0.416192	0.42027	0.460197	0.459603	120.889	119.347	37.9529	37.559
35.5714	36	0.445682	0.435957	0.47525	0.481116	89.9718	93.3502	37.8802	39.1835													31.6786	35.0035	0.451131	0.437977	0.461445	0.467298	88.0872	91.8799	36.5626	38.3849		35.5714	36	0.43321	0.427689	0.45718	0.458493	119.816	120.732	39.1328	40.4334
40.2857	42.57	0.426885	0.432059	0.459314	0.454381	77.418	75.9778	37.4037	36.9654													31.4857	34.8192	0.451563	0.438355	0.461245	0.467159	88.007	91.7494	36.5463	38.4282		40.2857	42.57	0.431734	0.435181	0.460876	0.459749	107.026	105.253	37.146	36.786
36.1429	36.86	0.413896	0.404734	0.454716	0.460346	91.7572	95.2607	35.8743	36.9557													31.2929	34.6349	0.452018	0.438767	0.461031	0.466962	87.9212	91.5808	36.5303	38.4709		36.1429	36.86	0.410649	0.405738	0.458465	0.459362	124.441	125.758	34.3583	35.3628
36.1429	36.86	0.449429	0.440266	0.438078	0.443708	78.8425	82.346	34.5966	35.678													31.1	34.4506	0.452492	0.43921	0.460803	0.466702	87.83	91.3677	36.5147	38.5129		36.1429	36.86	0.426577	0.421665	0.467313	0.46821	115.073	116.389	34.6521	35.6565
30.7143	32.14	0.413572	0.405445	0.470689	0.467565	103.536	99.8609	36.2818	38.7015													30.9071	34.2663	0.452986	0.439683	0.460564	0.466374	87.734	91.107	36.4995	38.5542		30.7143	32.14	0.407495	0.388112	0.461925	0.467628	122.795	121.836	36.7372	39.8865
30.7143	32.29	0.487813	0.479216	0.408273	0.405987	50.9139	47.9093	30.1849	32.5854													30.7143	34.082	0.453499	0.44018	0.460316	0.465976	87.6334	90.7943	36.485	38.5947		30.7143	32.29	0.37782	0.359587	0.475754	0.481179	119.872	119.076	38.3114	41.3942
40.8571	44.43	0.418534	0.425295	0.464258	0.457367	88.9379	86.1885	36.1698	35.5575													30.5214	33.8977	0.45403	0.440698	0.460059	0.465506	87.5286	90.4272	36.471	38.6344		40.8571	44.43	0.415376	0.421792	0.457332	0.455087	116.108	112.931	36.9928	36.4652
39	39.43	0.410043	0.407137	0.461367	0.463925	84.8553	86.3039	36.1374	36.3846													30.3286	33.7134	0.454578	0.441234	0.459794	0.464966	87.4201	90.0058	36.4577	38.6733		39	39.43	0.437293	0.43593	0.45431	0.454651	108.327	109.02	34.3173	34.5233
36.8571	41	0.45101	0.449905	0.449533	0.447796	78.0733	77.4468	36.8989	37.0578													30.1357	33.5291	0.455145	0.441785	0.459522	0.464351	87.3081	89.5312	36.4452	38.7113		36.8571	41	0.411256	0.408878	0.455482	0.455006	98.9483	99.0601	37.1719	37.2732
37.8571	40.29	0.475014	0.473017	0.450108	0.450418	83.3062	83.4405	36.9894	37.1788													29.9429	33.3448	0.45573	0.442355	0.459242	0.463664	87.193	89.0093	36.4335	38.7485		37.8571	40.29	0.431308	0.429456	0.459497	0.459445	111.453	111.849	34.4864	34.625
39.5714	43.71	0.450439	0.45559	0.452449	0.446058	90.7238	88.3285	36.8031	36.4348													29.75	33.1605	0.456334	0.442944	0.458957	0.46291	87.0754	88.444	36.4228	38.7849		39.5714	43.71	0.425867	0.429912	0.459177	0.457279	118.646	116.214	36.1051	35.7224
31.2857	34	0.456373	0.444759	0.448565	0.453193	84.8877	87.4339	36.3601	38.4551													29.5571	32.9762	0.456957	0.443556	0.458665	0.462096	86.9558	87.8388	36.4129	38.8205		31.2857	34	0.439251	0.429034	0.462432	0.465226	119.035	119.739	35.0017	37.3262
31.2857	34	0.459522	0.447908	0.456081	0.460708	89.6762	92.2223	34.8916	36.9865													29.3643	32.7919	0.457598	0.44419	0.458367	0.461233	86.8344	87.1954	36.404	38.8555		31.2857	34	0.447132	0.436916	0.455387	0.458181	127.632	128.335	36.1183	38.4428
41.7143	42	0.417379	0.423604	0.45353	0.449469	80.8222	79.9074	38.7593	38.0516													29.1714	32.6076	0.45826	0.444849	0.458064	0.460331	86.7117	86.5142	36.3958	38.8899		41.7143	42	0.400411	0.404821	0.463239	0.462573	117.105	115.427	39.4546	39.0331
40.8571	41	0.423489	0.426746	0.447607	0.446046	82.2628	81.8337	35.4621	35.0875													28.9786	32.4233	0.458939	0.445535	0.457755	0.459401	86.5881	85.7997	36.3885	38.924		40.8571	41	0.395699	0.39811	0.458519	0.458358	107.734	106.988	36.2075	35.9877
28.7143	32.71	0.462775	0.447359	0.45773	0.461071	98.3273	98.6206	37.1148	39.6196													28.7857	32.239	0.459637	0.446247	0.45744	0.458451	86.4641	85.0547	36.3821	38.958		28.7143	32.71	0.47457	0.45683	0.449072	0.453589	120.362	121.088	37.1148	40.1567
39.7143	40.86	0.438441	0.440045	0.45942	0.458267	85.8882	85.449	36.7011	36.5611													28.5929	32.0547	0.460352	0.446987	0.457119	0.457489	86.3403	84.2793	36.3767	38.9919		39.7143	40.86	0.404177	0.405096	0.463807	0.46363	124.771	124.373	36.4523	36.3473
40	43.43	0.441808	0.447327	0.45843	0.452314	89.9746	87.8503	37.0593	36.6325													28.4	31.8704	0.461082	0.447758	0.456793	0.456516	86.2176	83.4711	36.3724	39.0258		40	43.43	0.426302	0.43053	0.445904	0.444217	116.516	114.188	36.3458	35.9457
41	41.14	0.443389	0.447141	0.438949	0.437008	82.0013	81.4749	36.1206	35.6916													28.2071	31.6861	0.461826	0.448559	0.456463	0.455535	86.0968	82.6278	36.3694	39.0597		41	41.14	0.417766	0.420471	0.457878	0.457652	126.712	125.831	37.1021	36.8498
31.8571	32.71	0.418367	0.410788	0.467473	0.465944	89.5717	87.6227	35.811	38.0304													28.0143	31.5018	0.462583	0.449393	0.45613	0.454545	85.9786	81.7488	36.3678	39.0936		31.8571	32.71	0.426282	0.412305	0.461574	0.466338	102.532	101.646	36.419	39.2346
39.7143	40.29	0.431883	0.432004	0.460524	0.460918	92.0701	92.2974	35.6415	35.6095													27.8214	31.3175	0.463353	0.450258	0.455796	0.453546	85.8635	80.8337	36.3676	39.1278		39.7143	40.29	0.376447	0.376818	0.468794	0.468889	114.505	114.516	35.8225	35.812
41.8571	43.57	0.468377	0.476236	0.457658	0.451149	79.6425	77.6242	35.6609	34.8299													27.6286	31.1332	0.464133	0.451158	0.455461	0.452542	85.752	79.8881	36.3688	39.1622		41.8571	43.57	0.438322	0.444941	0.457	0.45537	109.469	106.63	36.7245	36.1636
37.2857	37.43	0.433093	0.425192	0.459827	0.465273	94.3086	97.6528	34.6565	35.5099													27.4357	30.9489	0.464924	0.452092	0.455123	0.451538	85.6443	78.9178	36.3714	39.197		37.2857	37.43	0.43028	0.426695	0.462737	0.463499	130.701	131.98	35.2822	36.0505
27.1429	43.57	0.451976	0.437022	0.461053	0.462473	86.2415	88.55	35.2675	36.0318													27.2429	30.7646	0.465724	0.453059	0.454783	0.450538	85.5404	77.9312	36.3754	39.2322		27.1429	43.57	0.432608	0.421612	0.474726	0.471937	118.25	120.684	36.6717	37.2297
38.8571	39.14	0.456669	0.452958	0.455023	0.458202	76.3065	78.175	36.4476	36.775													27.05	30.5803	0.466534	0.454057	0.454441	0.449544	85.4406	76.9358	36.3807	39.268		38.8571	39.14	0.411682	0.409924	0.466437	0.466851	98.5792	99.441	38.5171	38.7911
39.2857	39.43	0.423277	0.420705	0.463751	0.466321	81.7521	83.2226	35.8484	36.0594													26.8571	30.396	0.467354	0.455086	0.454096	0.44856	85.3448	75.9418	36.3874	39.3043		39.2857	39.43	0.41443	0.413409	0.453321	0.453685	110.5	111.135	36.6611	36.8442
41.2857	41.71	0.427071	0.432287	0.473857	0.470517	83.7769	82.9568	38.6928	38.1189													26.6643	30.2117	0.468183	0.456144	0.453746	0.447582	85.2528	74.9539	36.3953	39.3411		41.2857	41.71	0.418423	0.422001	0.465393	0.464865	105.571	104.204	37.9892	37.6366
40.1429	40.29	0.430357	0.430964	0.440546	0.440946	82.8496	83.1285	37.1156	37.0144													26.4714	30.0274	0.46902	0.45723	0.453393	0.446612	85.1648	73.9786	36.4044	39.3785		40.1429	40.29	0.42459	0.425475	0.453057	0.453185	116.206	116.127	37.5193	37.4741
40.2857	40.43	0.426003	0.427147	0.452458	0.452472	72.3844	72.4962	37.7638	37.6088													26.2786	29.8431	0.469866	0.458346	0.453037	0.445654	85.0811	73.0225	36.4148	39.4165		40.2857	40.43	0.399217	0.400414	0.464896	0.464975	109.796	109.589	38.4537	38.3726
39.2857	39.43	0.43029	0.427718	0.46104	0.46361	81.8103	83.2807	36.556	36.767													26.0857	29.6588	0.470722	0.459489	0.452679	0.444705	85.0019	72.0873	36.4265	39.455		39.2857	39.43	0.434212	0.433191	0.456938	0.457301	115.127	115.762	36.1707	36.3538
40.7143	41.29	0.409765	0.413495	0.464942	0.462668	79.334	78.6685	36.5018	36.1121													25.8929	29.4745	0.471588	0.460657	0.452321	0.443763	84.9273	71.1747	36.4394	39.4941		40.7143	41.29	0.385623	0.388119	0.466838	0.466506	115.083	114.154	36.3077	36.0572
35.4286	35.57	0.441906	0.432197	0.462805	0.468624	84.5344	87.7131	36.09	37.488													25.7	29.2902	0.472464	0.461852	0.451962	0.442835	84.8574	70.2889	36.4535	39.5338		35.4286	35.57	0.421657	0.416094	0.462587	0.464187	110.656	111.269	37.6787	39.1284
39.2857	39.43	0.421009	0.418437	0.458595	0.461165	86.6048	88.0752	36.7541	36.9652													25.5071	29.1059	0.473348	0.463073	0.451602	0.44192	84.792	69.4279	36.4686	39.5743		39.2857	39.43	0.441898	0.440876	0.455392	0.455755	112.4	113.035	36.5807	36.7638
39	41.57	0.459679	0.461975	0.445567	0.442634	87.5006	86.4934	37.9243	37.7718													25.3143	28.9216	0.474243	0.464316	0.451244	0.441015	84.7316	68.5878	36.4849	39.6154		39	41.57	0.408385	0.409088	0.454385	0.453757	116.085	115.307	38.023	37.8739
29.7143	38.14	0.471479	0.455391	0.445612	0.453375	74.4734	80.1057	33.8367	35.2976													25.1214	28.7373	0.475148	0.465583	0.450889	0.440122	84.6763	67.7695	36.5025	39.6573		29.7143	38.14	0.450641	0.437847	0.455323	0.455277	108.374	112.606	34.1266	35.3
37.4286	39.29	0.458491	0.453557	0.449805	0.452575	81.6123	83.2506	37.2006	37.6473													24.9286	28.553	0.476064	0.466875	0.450539	0.439249	84.6263	66.9768	36.5213	39.7001		37.4286	39.29	0.443501	0.440138	0.45721	0.457468	115.885	116.984	36.8912	37.2496
37.1429	37.71	0.44344	0.435667	0.457551	0.462713	94.1231	97.3661	36.2447	37.0561													24.7357	28.3687	0.476992	0.468196	0.450197	0.438402	84.5818	66.2136	36.5413	39.7439		37.1429	37.71	0.426104	0.422298	0.460805	0.461466	115.807	117.194	35.7157	36.4287
37.1429	37.71	0.449272	0.441499	0.44433	0.449492	80.8064	84.0494	36.8463	37.6578													24.5429	28.1844	0.47793	0.469546	0.449865	0.437587	84.5431	65.483	36.5627	39.7888		37.1429	37.71	0.460282	0.456476	0.454499	0.455159	103.447	104.834	35.6289	36.342
40.7143	41.14	0.443265	0.446672	0.456682	0.454779	82.2187	81.6583	38.6509	38.2842													24.35	28.0001	0.47888	0.470927	0.449545	0.436808	84.5101	64.7871	36.5855	39.835		40.7143	41.14	0.436332	0.438694	0.451716	0.451467	109.261	108.443	37.4491	37.2202
39	39.29	0.447739	0.444518	0.465822	0.46869	87.2538	88.9105	36.5935	36.8711													24.1571	27.8158	0.479843	0.472337	0.449238	0.436067	84.4828	64.1265	36.6098	39.8824		39	39.29	0.4363	0.434817	0.450555	0.450937	114.265	115.029	36.1829	36.416
41.7143	43.71	0.419823	0.427547	0.467589	0.460988	95.2482	93.1041	38.5895	37.7896													23.9643	27.6315	0.480821	0.473775	0.448947	0.435366	84.4613	63.5014	36.6355	39.9309		41.7143	43.71	0.386666	0.393276	0.461595	0.459866	128.707	125.806	37.259	36.7013
40.1429	42	0.40487	0.409172	0.472664	0.468821	92.2911	91.1922	38.2765	37.91													23.7714	27.4472	0.481818	0.475241	0.448673	0.434708	84.4457	62.9124	36.6629	39.9808		40.1429	42	0.400877	0.403405	0.460516	0.459726	137.863	136.537	38.2988	38.006
39.1429	39.43	0.472448	0.469709	0.446424	0.448989	79.9563	81.4152	34.7654	34.9948													23.5786	27.2629	0.482835	0.476734	0.448415	0.434097	84.4357	62.3612	36.6918	40.0318		39.1429	39.43	0.463537	0.462344	0.457699	0.458051	113.12	113.785	35.7522	35.9468
38.8571	39	0.418781	0.414783	0.465809	0.46927	84.3592	86.4271	37.955	38.3128													23.3857	27.0786	0.483873	0.478257	0.448175	0.433539	84.4315	61.852	36.7224	40.0843		38.8571	39	0.402471	0.40064	0.466798	0.467251	111.665	112.584	39.2378	39.5394
41.1429	41.43	0.425375	0.429908	0.450709	0.448037	89.48	88.7819	39.1036	38.5988													23.1929	26.8943	0.484934	0.479813	0.447954	0.433035	84.4332	61.3873	36.7547	40.1382		41.1429	41.43	0.403402	0.406538	0.461163	0.460785	121.005	119.876	40.4507	40.1459
41.4286	41.71	0.440228	0.445629	0.465117	0.461746	89.4453	88.641	35.9636	35.3558													23	26.71	0.486018	0.481403	0.447752	0.432583	84.4407	60.9643	36.7887	40.1935		41.4286	41.71	0.421538	0.425287	0.456857	0.456339	120.351	118.951	36.0921	35.7278
41.2857	42.43	0.440576	0.446797	0.462183	0.457378	92.6492	91.4242	38.5687	37.9268																								41.2857	42.43	0.451358	0.455813	0.455512	0.454551	121.859	119.966	37.028	36.5986
32.7143	38.14	0.431321	0.421144	0.465423	0.469361	86.5173	90.2888	36.767	37.9123																								32.7143	38.14	0.457474	0.448272	0.457678	0.457869	99.0423	101.857	37.6397	38.5944
31.2857	34.57	0.461103	0.44849	0.444223	0.450205	81.71	85.3301	36.9814	38.9807																								31.2857	34.57	0.500939	0.490868	0.449755	0.451907	109.036	110.3	37.0176	39.1262
41.8571	43.86	0.449019	0.456978	0.442294	0.435541	92.3861	90.142	37.8316	36.9939																								41.8571	43.86	0.425135	0.432088	0.454802	0.452991	124.361	121.327	37.0468	36.4685
38.1429	38.43	0.446563	0.440724	0.45914	0.463533	92.5207	95.2465	36.678	37.2373																								38.1429	38.43	0.439296	0.436547	0.464634	0.465178	138.145	139.354	37.0908	37.5661
41.8571	42.43	0.438262	0.445232	0.456368	0.45143	85.3071	84.1449	37.3322	36.5532																								41.8571	42.43	0.416119	0.421258	0.467112	0.466196	122.475	120.45	37.0338	36.5575
40	40.43	0.437597	0.438417	0.461573	0.46159	86.3969	86.4732	35.4223	35.3174																								40	40.43	0.424825	0.42568	0.460337	0.460393	111.729	111.582	36.3376	36.2797
41	41.71	0.410872	0.415729	0.455845	0.45256	88.7432	87.8906	37.7805	37.2724																								41	41.71	0.420438	0.423674	0.462006	0.461455	125.328	124.026	38.6512	38.3221
39.4286	40.29	0.45398	0.453772	0.443031	0.443418	74.3036	74.5013	37.6942	37.7031																								39.4286	40.29	0.417632	0.417662	0.459612	0.459684	112.447	112.516	40.3128	40.3255
38.8571	39.14	0.427555	0.423844	0.463135	0.466314	91.6375	93.506	36.9516	37.279																								38.8571	39.14	0.412011	0.410252	0.458581	0.458995	123.258	124.12	36.3221	36.5961
41	41.29	0.453713	0.457788	0.449427	0.447114	76.1996	75.5681	35.1361	34.684																								41	41.29	0.40962	0.412457	0.461596	0.461286	109.262	108.269	35.8608	35.5869
40.8571	41.43	0.461013	0.465193	0.453626	0.451	92.0717	91.3403	36.0237	35.5833																								40.8571	41.43	0.469267	0.472061	0.457899	0.457498	111.789	110.724	34.467	34.1855
39.5714	39.86	0.400572	0.399386	0.461873	0.463416	102.162	103.011	38.5076	38.5867																								39.5714	39.86	0.394398	0.394151	0.461877	0.462125	133.219	133.546	38.1577	38.2365
40.4286	40.86	0.436851	0.439268	0.463138	0.461982	97.9814	97.6292	36.1484	35.8863																								40.4286	40.86	0.422179	0.423953	0.457543	0.457422	111.672	111.124	34.3169	34.1538
40	42.57	0.414656	0.419506	0.46182	0.456889	88.3897	86.914	36.76	36.3717																								40	42.57	0.427864	0.430969	0.457246	0.456097	115.977	114.264	36.6561	36.3194
39.2857	40.57	0.435174	0.435544	0.454463	0.454082	87.0475	86.8771	35.8176	35.7905																								39.2857	40.57	0.391677	0.391815	0.456485	0.45642	112.965	112.865	37.1704	37.1468
38.7143	40.71	0.419555	0.419621	0.452874	0.452085	91.6862	91.3202	37.2912	37.3077																								38.7143	40.71	0.418055	0.41764	0.461752	0.461573	127.398	127.313	35.7227	35.7222
38.8571	39.57	0.435863	0.43312	0.467685	0.469915	91.0153	92.2463	37.0985	37.3324																								38.8571	39.57	0.44381	0.442408	0.455727	0.456014	112.095	112.74	34.8921	35.0829
40.1429	40.71	0.438212	0.439926	0.450371	0.449626	78.6924	78.4587	35.6439	35.4614																								40.1429	40.71	0.39504	0.396336	0.465976	0.46591	104.095	103.717	36.6684	36.5524
40.8571	41.43	0.44511	0.44929	0.464723	0.462098	88.1019	87.3705	38.5042	38.0637																								40.8571	41.43	0.415572	0.418366	0.465856	0.465456	120.947	119.882	37.344	37.0626
40.8571	43	0.446498	0.452734	0.46109	0.455454	92.8318	91.1508	37.3365	36.7596																								40.8571	43	0.421008	0.425711	0.446647	0.445297	123.254	121.044	37.5616	37.1208
40	41.71	0.446448	0.450139	0.463854	0.460635	88.4656	87.4907	35.0821	34.7714																								40	41.71	0.40382	0.405858	0.45982	0.45919	111.234	110.149	35.0675	34.82
40.5714	40.86	0.430648	0.433229	0.454853	0.453689	88.4493	88.1147	36.4941	36.2036																								40.5714	40.86	0.421412	0.423357	0.459464	0.459356	119.918	119.339	35.7476	35.5728
35.5714	35.71	0.441213	0.431531	0.460033	0.465925	86.9079	90.1481	37.0473	38.4061																								35.5714	35.71	0.454506	0.449065	0.457055	0.458564	107.862	108.549	35.8657	37.2587
28.7143	29.86	0.438364	0.433945	0.459571	0.446547	79.8292	65.253	37.5447	40.4049																								28.7143	29.86	0.414307	0.369263	0.461753	0.471972	122.776	119.911	39.436	43.7612
31.2857	35.71	0.446621	0.432968	0.450716	0.457712	79.1227	83.7706	35.4574	37.2487																								31.2857	35.71	0.403347	0.392776	0.462942	0.464113	122.239	124.519	34.7168	36.431
41.5714	41.86	0.414537	0.420364	0.469171	0.46544	89.7976	88.9386	38.3438	37.685																								41.5714	41.86	0.435408	0.439485	0.457264	0.45667	118.913	117.37	38.5961	38.2022
38.8571	39	0.477255	0.473257	0.453476	0.456937	88.6048	90.6726	36.2066	36.5645																								38.8571	39	0.446341	0.44451	0.459066	0.459519	120.254	121.173	35.4762	35.7778
41.7143	42.86	0.430158	0.437373	0.448892	0.443283	91.4961	90.0154	37.5878	36.8174																								41.7143	42.86	0.413871	0.419414	0.458331	0.457137	118.965	116.66	38.7404	38.2398
40	40.29	0.440373	0.440818	0.465292	0.465691	92.1731	92.4342	36.6195	36.5426																								40	40.29	0.423005	0.423719	0.462175	0.462293	120.174	120.126	37.2137	37.1801
38.8571	39.29	0.431481	0.428093	0.440614	0.443474	95.4138	97.0615	36.6221	36.9168																								38.8571	39.29	0.395865	0.394212	0.463297	0.463668	127.807	128.6	37.2253	37.4699
40.1429	40.43	0.467393	0.468375	0.465928	0.465944	86.953	87.047	35.7324	35.6032																								40.1429	40.43	0.450497	0.451523	0.451874	0.451941	116.975	116.799	34.3406	34.2711
38	38.14	0.426941	0.420518	0.468095	0.472868	85.7027	88.6706	36.5746	37.2099																								38	38.14	0.420615	0.41774	0.459176	0.459784	106.73	107.98	37.1455	37.6942
37.4286	37.57	0.451378	0.443731	0.459067	0.464404	91.0964	94.3877	37.6844	38.4952																								37.4286	37.57	0.440461	0.437025	0.444389	0.445116	127.048	128.336	36.8848	37.6081
40.2857	40.43	0.431838	0.432982	0.46819	0.468205	92.0346	92.1464	36.4667	36.3118																								40.2857	40.43	0.470111	0.471308	0.44736	0.447439	104.94	104.734	34.1023	34.0212
35.8571	36.43	0.441621	0.432116	0.472364	0.478161	85.9833	89.4687	36.1294	37.3229																								35.8571	36.43	0.413998	0.408757	0.465593	0.466678	116.787	117.927	37.8518	39.0001
35.1429	35.57	0.428959	0.419106	0.454946	0.460666	73.9645	77.1803	34.9901	36.413																								35.1429	35.57	0.414483	0.408578	0.467865	0.469443	104.411	105.107	36.1657	37.6374
35.1429	35.57	0.432746	0.422893	0.450635	0.456355	79.1927	82.4084	36.1474	37.5702																								35.1429	35.57	0.436526	0.430622	0.461261	0.462839	115.334	116.03	37.0153	38.4869
40.7143	41	0.445313	0.4484	0.466873	0.465328	93.56	93.1137	36.2512	35.9073																								40.7143	41	0.378042	0.380282	0.46062	0.460448	106.852	106.138	35.4583	35.2502
40.7143	41	0.454725	0.457812	0.446525	0.444981	84.7382	84.2919	38.9304	38.5865																								40.7143	41	0.436369	0.438609	0.449587	0.449415	120.48	119.766	39.7378	39.5298
41	41.14	0.406393	0.410145	0.466732	0.464791	101.589	101.063	37.9217	37.4926																								41	41.14	0.40496	0.407665	0.465704	0.465478	135.72	134.839	38.5415	38.2891
40	40.57	0.422092	0.423282	0.45925	0.458885	83.1929	83.0989	38.1779	38.0459																								40	40.57	0.419887	0.42088	0.45666	0.456652	124.485	124.239	40.108	40.0266
37.7143	38	0.460659	0.453755	0.446041	0.450961	80.7572	83.8238	37.6351	38.3289																								37.7143	38	0.427681	0.424495	0.457491	0.458114	102.847	104.151	37.1013	37.7034
39.1429	39.29	0.455531	0.452477	0.455793	0.458668	79.3495	81.0165	36.2505	36.5104																								39.1429	39.29	0.439724	0.438412	0.453952	0.454345	110.645	111.38	38.4104	38.632
37.5714	38	0.439691	0.432645	0.453604	0.458513	80.1824	83.2525	35.5705	36.2789																								37.5714	38	0.435404	0.432047	0.467199	0.46781	103.174	104.51	34.721	35.3345
38.8571	39	0.425799	0.421801	0.449367	0.452829	86.2091	88.277	36.9442	37.3021																								38.8571	39	0.409995	0.408165	0.468816	0.469269	116.881	117.799	38.1715	38.4732
41.5714	42	0.443646	0.449683	0.453739	0.449712	86.7984	85.868	37.0911	36.4178																								41.5714	42	0.42067	0.424909	0.466059	0.465382	122.174	120.529	38.4748	38.0651
40.8571	41.29	0.473766	0.477666	0.452744	0.450453	94.1636	93.5152	38.2467	37.8263																								40.8571	41.29	0.444135	0.446802	0.454499	0.454178	132.169	131.208	38.7539	38.4917
36	36.86	0.405463	0.39621	0.472341	0.477925	101.421	104.937	36.6623	37.7574																								36	36.86	0.410897	0.405815	0.468087	0.468973	110.607	111.961	36.1328	37.1482
36	36.86	0.454985	0.445732	0.457067	0.46265	92.1392	95.6552	36.0152	37.1103																								36	36.86	0.41484	0.409757	0.46487	0.465756	127.032	128.385	36.2163	37.2318
37.4286	38.14	0.418966	0.411967	0.462781	0.467509	88.3902	91.3698	38.0519	38.7456																								37.4286	38.14	0.420424	0.416865	0.461947	0.46251	138.72	140.097	40.5739	41.1679
37.4286	38.14	0.449255	0.442256	0.443979	0.448707	78.3433	81.323	36.511	37.2047																								37.4286	38.14	0.460529	0.456971	0.451038	0.4516	107.166	108.542	35.3629	35.9569
36.4286	37.14	0.453495	0.444686	0.460464	0.465971	80.3874	83.8436	36.1003	37.098																								36.4286	37.14	0.45864	0.454059	0.45501	0.455812	110.307	111.683	34.4578	35.3658
33.2857	34	0.432012	0.423072	0.467772	0.470796	95.9639	97.5556	36.1505	38.0206																								33.2857	34	0.415786	0.407963	0.457125	0.460077	117.132	116.992	37.0472	39.2238
41	41.29	0.447666	0.451741	0.448508	0.446196	66.0198	65.3883	36.6987	36.2466																								41	41.29	0.415557	0.418394	0.459378	0.459068	110.913	109.92	39.3876	39.1137
42.1429	42.71	0.442962	0.450608	0.451911	0.446427	82.9773	81.6523	37.1742	36.3078																								42.1429	42.71	0.400565	0.406423	0.460577	0.45951	115.693	113.397	37.2251	36.7012
39.2857	39.71	0.46191	0.460011	0.452734	0.454647	83.3586	84.4095	37.0223	37.1727																								39.2857	39.71	0.444322	0.443575	0.454805	0.455081	102.853	103.33	37.6198	37.7497
39.2857	39.86	0.429748	0.428231	0.455303	0.456837	82.0937	82.9153	37.3829	37.501																								39.2857	39.86	0.431943	0.431353	0.455558	0.455783	115.658	116.043	36.0563	36.1582
40.5714	40.86	0.428676	0.431257	0.445243	0.444079	68.723	68.3883	34.5363	34.2458																								40.5714	40.86	0.414179	0.416124	0.459399	0.45929	89.4139	88.8345	33.8169	33.6421
39.1429	44	0.44861	0.453339	0.463467	0.456849	82.9961	80.3423	37.9611	37.6443																								39.1429	44	0.453834	0.457697	0.452082	0.449969	106.788	104.25	37.1607	36.7958
41.7143	43.86	0.430301	0.43807	0.451895	0.445177	89.6892	87.4294	37.1757	36.3726																								41.7143	43.86	0.437023	0.443805	0.455089	0.453267	124.431	121.429	37.6825	37.1159
38.7143	38.86	0.437426	0.432988	0.455576	0.459295	79.288	81.5374	35.9909	36.3958																								38.7143	38.86	0.381592	0.379545	0.465441	0.46592	97.4338	98.4301	38.3412	38.6824
42.1429	42.43	0.45954	0.46689	0.447508	0.4425	80.938	79.8074	38.1915	37.3431																								42.1429	42.43	0.416155	0.421636	0.462048	0.461155	120.525	118.433	38.6403	38.1405
37.8571	38.86	0.446314	0.440921	0.44388	0.447552	85.4075	87.6446	37.396	37.8925																								37.8571	38.86	0.445157	0.442084	0.457077	0.457488	113.687	114.865	36.5107	36.9203
41.1429	43.43	0.439534	0.446397	0.440706	0.434499	86.9557	84.9702	36.1065	35.4498																								41.1429	43.43	0.412969	0.418566	0.451477	0.44988	123.143	120.565	35.936	35.4425
41.1429	42	0.429211	0.434695	0.451228	0.447293	93.4918	92.5139	36.0978	35.5258																								41.1429	42	0.4074	0.411126	0.462543	0.461832	121.342	119.796	36.6335	36.259
38.7143	41.43	0.454031	0.455733	0.452202	0.449579	90.6281	89.6767	38.6008	38.5006																								38.7143	41.43	0.440281	0.440509	0.458667	0.458097	111.441	110.824	38.342	38.2343
38.5714	41.14	0.427104	0.428038	0.459993	0.458067	90.7113	89.9422	37.8793	37.8383																								38.5714	41.14	0.396269	0.396066	0.464249	0.463832	128.863	128.49	38.4775	38.4221
39.7143	40.43	0.438243	0.438738	0.46257	0.462582	87.9595	88.0019	38.3801	38.3202																								39.7143	40.43	0.424188	0.424701	0.455577	0.455611	120.75	120.663	38.7537	38.7191
41.7143	42.57	0.466876	0.473811	0.450977	0.445828	81.7909	80.517	35.9389	35.185																								41.7143	42.57	0.428214	0.433371	0.454829	0.453815	117.942	115.848	35.0566	34.5795
38	38.57	0.43884	0.433077	0.462872	0.467047	89.8282	92.4115	39.3617	39.906																								38	38.57	0.411947	0.409018	0.455234	0.455731	125.916	127.135	37.5494	38.0069
41.5714	41.71	0.452393	0.45798	0.456504	0.453101	78.4372	77.6485	36.3982	35.7563																								41.5714	41.71	0.407209	0.411128	0.462979	0.462473	106.657	105.224	40.4118	40.0357
39.4286	39.71	0.46081	0.459077	0.464656	0.466573	87.0424	88.1061	38.2159	38.3471																								39.4286	39.71	0.408366	0.40779	0.461939	0.462226	112.205	112.653	38.1433	38.2617
41.7143	42.14	0.418466	0.424886	0.461558	0.45721	87.236	86.2425	37.976	37.2551																								41.7143	42.14	0.421283	0.425866	0.463642	0.462892	111.772	109.992	37.5606	37.1243
38.1429	38.43	0.449509	0.44367	0.448635	0.453029	88.0924	90.8183	37.5587	38.118																								38.1429	38.43	0.41606	0.413311	0.462177	0.462721	126.695	127.904	38.7921	39.2675
40.5714	40.86	0.44354	0.446122	0.458489	0.457324	83.1872	82.8525	35.7106	35.4202																								40.5714	40.86	0.443731	0.445676	0.454937	0.454828	129.455	128.876	35.667	35.4922
39.7143	39.71	0.406185	0.404781	0.459942	0.461866	84.9379	86.0312	38.0424	38.1328																								39.7143	39.71	0.413457	0.413223	0.461016	0.461325	99.8031	100.193	38.3311	38.4263
39.2857	43.57	0.459141	0.463906	0.450783	0.44451	82.9811	80.669	37.6543	37.3284																								39.2857	43.57	0.406907	0.410448	0.457294	0.455462	118.071	115.792	38.9058	38.5547
40.5714	42	0.443102	0.447895	0.454126	0.450267	89.36	88.3142	38.6096	38.1621																								40.5714	42	0.43252	0.435561	0.455189	0.454433	124.28	122.862	37.8628	37.5351
40.8571	41.43	0.443826	0.448006	0.4479	0.445275	69.7668	69.0354	35.9868	35.5464																								40.8571	41.43	0.406586	0.40938	0.463775	0.463374	107.573	106.508	37.2581	36.9767
41	41.29	0.444489	0.448563	0.454985	0.452673	81.5496	80.9182	36.8752	36.4231																								41	41.29	0.440095	0.442933	0.459064	0.458754	105.078	104.085	40.0222	39.7483
41.4286	43.86	0.459317	0.466711	0.446295	0.439643	89.906	87.6149	38.1807	37.4462																								41.4286	43.86	0.453137	0.459577	0.458389	0.456544	106.042	103.107	38.2113	37.6682
39.2857	40.57	0.446323	0.446693	0.466293	0.465912	87.1275	86.9572	35.892	35.8649																								39.2857	40.57	0.433193	0.433331	0.468757	0.468692	109.545	109.445	36.1741	36.1505
36.8571	37.43	0.420874	0.412602	0.457823	0.463193	92.7241	96.0878	36.3349	37.2317																								36.8571	37.43	0.440375	0.436278	0.457725	0.458454	119.734	121.114	36.7376	37.5396
37.1429	37.86	0.42439	0.416778	0.46575	0.470758	87.1302	90.2976	37.9724	38.7532																								37.1429	37.86	0.41847	0.414632	0.463249	0.463866	107.268	108.684	38.1234	38.8021
37.1429	37.86	0.429626	0.422014	0.46534	0.470348	89.8667	93.0342	38.7575	39.5382																								37.1429	37.86	0.412324	0.408486	0.464114	0.46473	111.216	112.631	36.4437	37.1223
40.1429	41	0.457641	0.460069	0.440312	0.438796	79.8226	79.3059	37.5601	37.3268																								40.1429	41	0.436243	0.437799	0.452394	0.452177	118.455	117.865	38.3614	38.1999
41.1429	41.43	0.415274	0.419807	0.468307	0.465636	93.9381	93.24	37.0962	36.5915																								41.1429	41.43	0.395177	0.398314	0.465178	0.464799	124.005	122.876	35.9072	35.6023
40.7143	42	0.45847	0.463431	0.463702	0.459831	89.8167	88.7883	37.2604	36.7833																								40.7143	42	0.411423	0.414636	0.463229	0.462485	114.596	113.146	35.9956	35.6562
41.2857	41.43	0.402695	0.40741	0.47452	0.471819	96.8993	96.2173	38.5888	38.0508																								41.2857	41.43	0.433713	0.43702	0.455215	0.454848	119.5	118.338	39.2774	38.9608
39	39.14	0.432102	0.428558	0.468968	0.472155	86.0326	87.9101	37.6286	37.939																								39	39.14	0.397734	0.396147	0.458803	0.459228	114.449	115.281	38.0909	38.3534
40.2857	40.29	0.411898	0.412668	0.469581	0.469978	91.5329	91.8295	36.1164	35.9894																								40.2857	40.29	0.420229	0.421285	0.467484	0.467624	115.595	115.486	35.7748	35.7179
41.4286	41.71	0.441676	0.447077	0.460396	0.457025	89.947	89.1427	37.5239	36.9162																								41.4286	41.71	0.421233	0.424981	0.463028	0.462511	112.025	110.625	35.5402	35.1759
40.4286	44.29	0.432138	0.438382	0.450237	0.443461	79.9018	77.1896	37.3352	36.8133																								40.4286	44.29	0.436508	0.442244	0.461113	0.458921	116.631	113.638	37.7851	37.3
39.8571	41.14	0.437339	0.439764	0.448641	0.446765	79.9282	79.2623	36.7009	36.4922																								39.8571	41.14	0.404399	0.405736	0.465293	0.464977	116.381	115.746	36.0722	35.9131
38.2857	39.86	0.424937	0.422261	0.462864	0.464349	87.8993	88.6698	36.8691	37.1041																								38.2857	39.86	0.42978	0.427993	0.462199	0.462345	111.327	111.917	37.073	37.2552
39.1429	39.43	0.429129	0.42639	0.466289	0.468854	87.9522	89.4111	39.5964	39.8258																								39.1429	39.43	0.430435	0.429243	0.463898	0.46425	107.175	107.839	37.0208	37.2153
41.1429	44	0.444208	0.451268	0.455339	0.44865	78.3189	75.8916	35.873	35.203																								41.1429	44	0.39872	0.404977	0.465591	0.463636	108.767	105.804	35.6545	35.1269
41.2857	41.57	0.433604	0.438579	0.45981	0.456785	80.506	79.7518	37.5498	36.9931																								41.2857	41.57	0.43958	0.443019	0.452379	0.451931	115.691	114.426	39.0544	38.7193
40.1429	41	0.44434	0.446768	0.451807	0.450291	83.9041	83.3874	35.0155	34.7822																								40.1429	41	0.432058	0.433614	0.457415	0.457198	113.367	112.776	34.5002	34.3388
41.1429	41.29	0.441316	0.445569	0.446794	0.444457	73.4243	72.8093	37.2498	36.7651																								41.1429	41.29	0.394001	0.39701	0.466199	0.4659	98.6008	97.5753	36.334	36.0484
42	42.29	0.421106	0.428098	0.469972	0.46526	90.8549	89.8006	37.5068	36.7039																								42	42.29	0.40925	0.414371	0.464367	0.463548	120.953	118.997	39.4264	38.9516
40.5714	40.71	0.436547	0.438753	0.453942	0.45318	73.9199	73.7393	36.7642	36.5007																								40.5714	40.71	0.426867	0.428676	0.470816	0.470784	108.181	107.711	36.848	36.697
28.7143	35.71	0.427865	0.4074	0.456701	0.467861	83.1365	89.6909	35.3741	37.386																								28.7143	35.71	0.431316	0.417667	0.462712	0.463681	105.434	109.064	35.3278	37.2265
35.1429	36.57	0.442787	0.432942	0.454736	0.460208	88.2456	91.8406	34.8293	36.059																								35.1429	36.57	0.406805	0.400703	0.454123	0.455079	120.242	121.674	35.5854	36.7479
35.1429	36.57	0.450953	0.441109	0.453423	0.458895	87.6538	91.2488	36.8037	38.0334																								35.1429	36.57	0.431085	0.424983	0.459802	0.460758	119.671	121.102	36.6343	37.7968
40.8571	41.29	0.445195	0.449095	0.46446	0.462169	94.8681	94.2198	37.4314	37.011																								40.8571	41.29	0.399682	0.402348	0.4592	0.458879	123.974	123.013	38.8064	38.5442
40.5714	42.29	0.457925	0.463107	0.45142	0.44698	85.1431	83.9263	37.2157	36.7422																								40.5714	42.29	0.461078	0.464489	0.457642	0.456711	119.078	117.448	36.0279	35.6702
40	40.43	0.423372	0.424191	0.450511	0.450528	82.026	82.1023	36.1172	36.0123																								40	40.43	0.40431	0.405165	0.463509	0.463565	115.919	115.772	35.699	35.6412
41	43	0.426755	0.433165	0.458928	0.453272	81.5284	79.8642	36.0243	35.4157																								41	43	0.426194	0.431068	0.454205	0.452867	109.803	107.561	36.5291	36.0765
40.2857	40.57	0.444714	0.446228	0.467658	0.467291	90.521	90.4624	35.3822	35.2001																								40.2857	40.57	0.426279	0.427614	0.462357	0.462371	136.215	135.908	35.8784	35.7737
39.8571	40	0.431914	0.431422	0.460762	0.461945	86.7327	87.3998	37.2457	37.2521																								39.8571	40	0.417416	0.417658	0.46351	0.46373	129.855	130.033	40.0453	40.0753
40.2857	40.57	0.44333	0.444845	0.462329	0.461961	87.9486	87.89	36.7581	36.5761																								40.2857	40.57	0.416855	0.41819	0.463735	0.463749	119.663	119.356	37.2725	37.1679
40.5714	40.86	0.439754	0.442336	0.442982	0.441818	75.3981	75.0635	37.1895	36.8991																								40.5714	40.86	0.415885	0.41783	0.459698	0.459589	127.242	126.662	38.6721	38.4973
39.7143	40.14	0.416526	0.416245	0.470945	0.471748	96.812	97.2532	38.4239	38.4228																								39.7143	40.14	0.398962	0.399179	0.457237	0.457393	127.439	127.553	37.4219	37.4381
41.8571	42	0.42548	0.431894	0.463413	0.459317	99.3792	98.4801	37.1112	36.3689																								41.8571	42	0.409982	0.414562	0.469927	0.469272	125.188	123.477	37.4149	36.9818
40.1429	40.29	0.4581	0.458708	0.449293	0.449692	81.8134	82.0922	37.5607	37.4595																								40.1429	40.29	0.434685	0.43557	0.471609	0.471737	110.886	110.808	36.6471	36.6019
40.7143	41	0.433564	0.436651	0.456962	0.455417	91.038	90.5917	38.1922	37.8483																								40.7143	41	0.430696	0.432936	0.459325	0.459153	125.814	125.099	38.4103	38.2022
38.8571	39.14	0.458866	0.455155	0.45585	0.45903	85.1207	86.9892	35.3734	35.7008																								38.8571	39.14	0.436472	0.434713	0.458002	0.458416	128.213	129.075	36.3284	36.6023
38.4286	39	0.444468	0.439973	0.46048	0.463918	89.5716	91.6219	37.8682	38.2745																								38.4286	39	0.422306	0.419962	0.464491	0.464911	121.621	122.628	39.3922	39.7282
37.8571	38.86	0.425339	0.419946	0.467549	0.471222	92.2825	94.5196	36.4861	36.9826																								37.8571	38.86	0.44941	0.446337	0.453018	0.453429	117.875	119.052	33.9667	34.3763
40.1429	40.57	0.449869	0.451221	0.46238	0.462015	85.9894	85.913	36.7562	36.5998																								40.1429	40.57	0.425244	0.426407	0.46462	0.464623	113.89	113.613	34.8839	34.7908
35.1429	36.29	0.43848	0.428559	0.455143	0.460759	85.2285	88.7633	35.8657	37.1504																								35.1429	36.29	0.403256	0.397172	0.464755	0.465861	124.452	125.702	35.1364	36.381
26.1429	32.71	0.458395	0.433732	0.44276	0.451194	82.0409	84.2579	37.5014	40.0507																								26.1429	32.71	0.410517	0.3897	0.466803	0.471117	115.625	117.845	36.9623	40.184
38	38.29	0.428376	0.422167	0.457994	0.462575	83.881	86.7324	36.9989	37.6027																								38	38.29	0.413652	0.41075	0.462271	0.46284	115.928	117.178	35.9887	36.5051
31	33.57	0.485503	0.474197	0.449774	0.453343	87.3426	88.9346	35.7997	37.9933																								31	33.57	0.463976	0.45271	0.453385	0.456726	118.223	118.626	34.4515	36.968
26.1429	32.43	0.452549	0.428687	0.44922	0.456144	79.1933	80.2484	34.6295	37.2155																								26.1429	32.43	0.444492	0.42181	0.462872	0.467682	98.7303	100.653	34.7669	38.1107
41	43	0.474156	0.480566	0.451065	0.445408	83.099	81.4348	37.2359	36.6273																								41	43	0.447045	0.451919	0.459284	0.457945	110.148	107.905	38.133	37.6805
39.8571	43.71	0.442973	0.44845	0.464737	0.458353	93.5796	91.2163	34.9188	34.5077																								39.8571	43.71	0.42429	0.428678	0.461739	0.459864	118.719	116.229	35.5208	35.115
27.4286	33.29	0.473058	0.451678	0.440851	0.449479	74.0732	77.5076	35.4825	37.9535																								27.4286	33.29	0.463539	0.447139	0.456887	0.460357	107.181	109.252	36.8736	39.7594
27.4286	33.29	0.447285	0.425904	0.464955	0.473583	76.2272	79.6617	36.1875	38.6585																								27.4286	33.29	0.452044	0.435644	0.458892	0.462362	106.588	108.659	35.397	38.2828
41.1429	41.43	0.458771	0.463304	0.455511	0.452839	81.2876	80.5895	37.1725	36.6677																								41.1429	41.43	0.43178	0.434916	0.457929	0.457551	109.814	108.685	37.3875	37.0826
39	39.14	0.470825	0.467281	0.444967	0.448154	84.4895	86.367	38.5722	38.8825																								39	39.14	0.422887	0.421299	0.467143	0.467568	127.076	127.909	38.2479	38.5104
41.2857	44.14	0.44568	0.452944	0.457173	0.450369	84.4177	81.9073	37.2127	36.507																								41.2857	44.14	0.439007	0.445595	0.455375	0.453344	110.104	107.017	37.3922	36.8451
38.8571	42.71	0.441783	0.445455	0.4549	0.449704	88.1574	86.4761	37.3284	37.0898																								38.8571	42.71	0.403563	0.405486	0.464884	0.463558	116.54	114.958	37.5574	37.3012
38.8571	39	0.411192	0.407195	0.464451	0.467912	87.0972	89.1651	37.3019	37.6598																								38.8571	39	0.414099	0.412268	0.465465	0.465918	118.66	119.578	37.3534	37.655
40.1429	40.43	0.453763	0.454744	0.466201	0.466218	98.4017	98.4956	37.6004	37.4712																								40.1429	40.43	0.453818	0.454844	0.460341	0.460408	120.874	120.698	35.8451	35.7756
40.7143	41.29	0.451085	0.454814	0.456943	0.454669	82.715	82.0495	35.0689	34.6792																								40.7143	41.29	0.417372	0.419868	0.46296	0.462627	104.429	103.5	34.4491	34.1987
40.4286	42.71	0.444895	0.450375	0.463615	0.458447	76.5957	75.0747	35.1789	34.7051																								40.4286	42.71	0.410786	0.414591	0.453844	0.452642	108.9	106.993	34.3527	33.9693
41.4286	41.86	0.411881	0.417522	0.464015	0.460317	79.2434	78.3687	38.6991	38.0744																								41.4286	41.86	0.39984	0.403747	0.464323	0.463718	113.377	111.868	38.7957	38.4135
38.8571	43.29	0.415504	0.419626	0.449699	0.443703	87.2603	85.1411	37.1239	36.8596																								38.8571	43.29	0.394522	0.397208	0.475574	0.473884	124.644	122.646	38.774	38.4753
38.5714	39.14	0.438976	0.434933	0.458763	0.461927	86.5111	88.3663	36.2806	36.6408																								38.5714	39.14	0.39023	0.388129	0.467313	0.467705	119.7	120.621	37.3982	37.695
38.7143	39	0.386403	0.382238	0.472421	0.475875	103.775	105.836	35.6948	36.0693																								38.7143	39	0.375192	0.37319	0.467671	0.468113	131.589	132.536	36.1374	36.4505
40.4286	40.71	0.429161	0.431202	0.461162	0.46041	95.169	94.9708	37.4858	37.2506																								40.4286	40.71	0.405378	0.407016	0.460662	0.460619	124.928	124.49	38.7864	38.6471
42	42.14	0.443106	0.449905	0.46091	0.456492	90.4957	89.5337	38.1024	37.3122																								42	42.14	0.432751	0.437676	0.462296	0.461569	142.12	140.274	39.6041	39.1444
39.8571	40	0.423116	0.422624	0.466375	0.467558	79.1234	79.7905	36.346	36.3524																								39.8571	40	0.419446	0.419688	0.470692	0.470912	111.46	111.638	35.8843	35.9142
39.7143	39.71	0.440871	0.439467	0.459715	0.46164	90.7073	91.8006	38.3821	38.4725																								39.7143	39.71	0.419764	0.41953	0.462178	0.462488	129.912	130.302	38.3095	38.4047
39	39.14	0.429231	0.425687	0.461567	0.464754	75.0239	76.9014	38.4539	38.7642																								39	39.14	0.391652	0.390064	0.460133	0.460559	103.188	104.021	36.6377	36.9002
41.4286	41.57	0.437551	0.442711	0.453828	0.450771	83.7149	82.9765	36.4722	35.8817																								41.4286	41.57	0.41608	0.419691	0.455835	0.455399	111.956	110.658	37.6508	37.3041
40	40.29	0.417267	0.417713	0.448356	0.448755	82.5217	82.7829	36.7123	36.6354																								40	40.29	0.454561	0.455275	0.462659	0.462776	121.954	121.905	36.6101	36.5765
38.4286	41.57	0.442882	0.444514	0.449218	0.446255	73.9561	72.9223	38.8357	38.7487																								38.4286	41.57	0.400553	0.400571	0.449805	0.449132	102.881	102.22	38.8897	38.7865
41.4286	43.57	0.438762	0.446057	0.468191	0.461782	94.4543	92.389	36.0231	35.2954																								41.4286	43.57	0.421698	0.427804	0.450806	0.449143	123.342	120.602	34.3909	33.8651
40.4286	41	0.411464	0.414218	0.467609	0.466085	87.9386	87.4573	37.12	36.834																								40.4286	41	0.420934	0.422832	0.465164	0.46497	117.707	117.055	38.1849	38.0002
38.5714	42	0.431994	0.434481	0.451102	0.447208	88.977	87.7399	36.1489	35.9976																								38.5714	42	0.421643	0.42229	0.460816	0.459902	117.089	116.084	36.0882	35.9224
34.7143	35.29	0.43835	0.42845	0.453715	0.459168	85.5271	88.6258	36.1019	37.6136																								34.7143	35.29	0.432916	0.426619	0.465563	0.467327	119.733	120.322	37.1895	38.7875
40.4286	41.86	0.441024	0.445443	0.437933	0.43438	85.2172	84.2252	37.2132	36.8084																								40.4286	41.86	0.411125	0.413834	0.45673	0.456046	116.99	115.705	33.752	33.4517
39.1429	42.86	0.439838	0.443981	0.456804	0.451391	86.5004	84.73	39.6958	39.4143																								39.1429	42.86	0.39881	0.401274	0.465948	0.46455	116.436	114.687	40.7436	40.4525
39.7143	43.57	0.423734	0.428994	0.467557	0.461296	77.6771	75.4074	36.5204	36.1346																								39.7143	43.57	0.389041	0.393095	0.471078	0.469279	104.797	102.431	37.5647	37.1789
34.1429	35.43	0.415426	0.405134	0.473441	0.478811	97.2316	100.534	36.8691	38.4047																								34.1429	35.43	0.414608	0.407562	0.458006	0.459612	114.698	115.594	37.817	39.4111
35.5714	35.86	0.466661	0.456947	0.449817	0.455707	77.7165	81.0323	35.3362	36.6665																								35.5714	35.86	0.447861	0.442376	0.455772	0.457178	106.698	107.505	36.1052	37.45
34.8571	35.29	0.43722	0.427391	0.464105	0.469606	83.4634	86.539	36.2029	37.7024																								34.8571	35.29	0.401905	0.395779	0.471899	0.473673	110.077	110.621	35.1429	36.73
27.5714	44.29	0.450725	0.437503	0.453463	0.453524	87.3209	88.7812	36.5643	37.3087																								27.5714	44.29	0.42717	0.417514	0.454723	0.451519	114.683	116.39	35.8516	36.3385
27.5714	44.29	0.450086	0.436864	0.44111	0.441171	78.6902	80.1504	37.361	38.1054																								27.5714	44.29	0.461799	0.452144	0.455525	0.45232	108.627	110.334	38.3592	38.8461
28.8571	35.86	0.444601	0.42457	0.449434	0.460331	81.693	88.2084	36.7951	38.77																								28.8571	35.86	0.448521	0.434997	0.463537	0.464413	114.554	118.223	36.1837	38.0242
39.8571	41.71	0.450416	0.453945	0.454239	0.451019	88.1223	87.1301	34.4477	34.16																								39.8571	41.71	0.415651	0.417518	0.460055	0.459414	129.039	127.983	34.6365	34.4006
29.8571	32.57	0.450279	0.438705	0.438675	0.43928	74.1475	72.9683	35.9256	38.3694																								29.8571	32.57	0.456955	0.439684	0.466611	0.471462	107.602	107.55	35.484	38.5054
41.1429	41.43	0.447348	0.451881	0.469572	0.4669	87.0589	86.3608	36.5543	36.0496																								41.1429	41.43	0.434919	0.438056	0.456605	0.456227	110.1	108.971	35.3327	35.0278
39.7143	39.86	0.425782	0.424761	0.45754	0.459086	86.2246	87.0887	37.5242	37.5823																								39.7143	39.86	0.406302	0.406225	0.461802	0.462061	116.288	116.585	36.6949	36.7621
38.1429	39	0.443507	0.438693	0.463698	0.467122	92.1319	94.1784	36.341	36.7776																								38.1429	39	0.420021	0.417335	0.460189	0.460586	118.593	119.66	36.5332	36.892
40.4286	42	0.444822	0.44945	0.448751	0.444901	83.3611	82.2976	38.1158	37.6967																								40.4286	42	0.450566	0.453436	0.452566	0.451799	118.352	116.964	38.1233	37.8073
41.8571	42	0.414322	0.420735	0.463195	0.459099	94.5745	93.6754	38.3033	37.561																								41.8571	42	0.384032	0.388613	0.464421	0.463766	127.96	126.249	38.4953	38.0621
39.5714	39.71	0.450593	0.449025	0.456559	0.458481	84.4185	85.4963	36.7239	36.8352																								39.5714	39.71	0.431845	0.431441	0.461286	0.461584	113.109	113.528	36.458	36.5648
40.1429	40.29	0.43678	0.437387	0.446469	0.446868	72.987	73.2659	37.7891	37.6879																								40.1429	40.29	0.406827	0.407712	0.465563	0.465692	105.093	105.015	38.8673	38.822
38.2857	38.57	0.429815	0.424364	0.466004	0.470193	85.1076	87.6918	36.5581	37.0725																								38.2857	38.57	0.461541	0.458953	0.456158	0.456678	121.838	122.996	36.1335	36.5682
38.4286	41.86	0.422147	0.424261	0.459309	0.455704	88.408	87.2381	35.0666	34.9454																								38.4286	41.86	0.445893	0.446208	0.463309	0.462467	126.418	125.545	36.6737	36.5351
41.1429	43.57	0.45756	0.464489	0.446696	0.440348	75.9735	73.8764	36.2082	35.5475																								41.1429	43.57	0.421877	0.427641	0.456745	0.45506	108.097	105.423	36.6311	36.1287
39.2857	39.57	0.438525	0.436282	0.455899	0.458149	86.403	87.6649	35.9847	36.1654																								39.2857	39.57	0.411093	0.410205	0.463621	0.463941	113.883	114.442	35.9774	36.1338
39.5714	39.71	0.412194	0.410626	0.477622	0.479543	99.0116	100.089	37.6804	37.7917																								39.5714	39.71	0.443075	0.442671	0.460693	0.460991	118.514	118.933	39.4774	39.5842
39.4286	40.57	0.444139	0.444675	0.453799	0.453422	89.1902	89.0327	36.7344	36.6882																								39.4286	40.57	0.4475	0.447809	0.460832	0.460778	127.024	126.895	36.5744	36.5393
39.8571	40	0.47275	0.472258	0.456988	0.458171	90.3086	90.9757	38.2973	38.3037																								39.8571	40	0.427121	0.427363	0.449915	0.450136	113.609	113.787	38.2035	38.2334
39.1429	39.43	0.439185	0.436446	0.457817	0.460382	82.365	83.8239	35.764	35.9935																								39.1429	39.43	0.422462	0.421269	0.45755	0.457902	123.389	124.053	35.3936	35.5882
41.1429	41.57	0.446578	0.451372	0.46215	0.459154	89.0743	88.304	36.9811	36.4577																								41.1429	41.57	0.44109	0.444358	0.455574	0.455116	114.165	112.933	36.7273	36.404
38.7143	39.14	0.444193	0.440315	0.463752	0.466924	82.8144	84.6755	35.2592	35.6032																								38.7143	39.14	0.427105	0.425176	0.461773	0.462175	120.243	121.134	36.2081	36.4935
39.1429	39.29	0.423128	0.420074	0.44401	0.446885	91.2023	92.8693	36.0238	36.2838																								39.1429	39.29	0.408929	0.407617	0.455344	0.455737	128.965	129.7	34.8689	35.0905
31.5714	34.57	0.422899	0.410825	0.467853	0.473464	79.0942	82.5405	35.6069	37.5741																								31.5714	34.57	0.452556	0.442827	0.460383	0.462558	109.903	111.035	34.9746	37.0623
32	34.14	0.439833	0.429197	0.459924	0.464087	82.2898	84.7321	35.6437	37.6343																								32	34.14	0.414687	0.405425	0.462313	0.464994	118.893	119.413	36.255	38.4729
40.5714	42.43	0.431188	0.436537	0.444449	0.439748	75.2344	73.9254	34.0876	33.6035																								40.5714	42.43	0.432982	0.436582	0.454029	0.453012	110.122	108.389	35.7519	35.381
40.4286	40.57	0.387516	0.389194	0.468954	0.468582	94.7174	94.6765	37.1473	36.9382																								40.4286	40.57	0.413601	0.415107	0.465952	0.465978	130.098	129.761	39.1734	39.0571
39.2857	39.57	0.432693	0.430451	0.448862	0.451112	78.0381	79.3	37.8189	37.9996																								39.2857	39.57	0.415817	0.414929	0.464024	0.464344	115.757	116.315	39.3455	39.5018
31.5714	34.14	0.420667	0.409324	0.453537	0.458185	87.1414	89.8222	34.4837	36.5237																								31.5714	34.14	0.419946	0.410171	0.458057	0.460705	105.939	106.65	34.0903	36.3397
27.4286	29.86	0.471072	0.462168	0.451796	0.441224	82.9872	69.4166	36.3228	39.2296																								27.4286	29.86	0.491408	0.444824	0.446234	0.456351	105.352	103.23	35.6949	40.1106
40.7143	43.86	0.430987	0.437491	0.448643	0.442114	82.3639	79.9905	36.6111	36.0387																								40.7143	43.86	0.415502	0.421087	0.465292	0.463391	117.621	114.847	37.3911	36.9065
29	32.14	0.41736	0.40456	0.466133	0.465836	87.4033	85.0271	38.8025	41.3645																								29	32.14	0.419463	0.398028	0.463157	0.468724	119.728	119.681	38.3803	41.6522
41.1429	41.57	0.410716	0.41551	0.445496	0.4425	81.75	80.9797	37.122	36.5986																								41.1429	41.57	0.378767	0.382035	0.474199	0.47374	116.407	115.174	38.0212	37.6979
36.8571	37	0.433031	0.424463	0.465333	0.471056	94.9471	98.3943	37.6223	38.605																								36.8571	37	0.432221	0.42816	0.455908	0.456801	123.479	124.686	37.285	38.1962
29.5714	34.14	0.461698	0.445652	0.456531	0.464205	83.8367	87.9171	36.9513	39.1872																								29.5714	34.14	0.439604	0.427434	0.454324	0.456814	109.405	111.122	39.2543	41.6482
24.7143	31.57	0.480587	0.454261	0.434292	0.439598	76.3825	74.3519	36.0065	38.6671																								24.7143	31.57	0.403844	0.372478	0.460293	0.466619	112.828	114.621	36.7078	40.5339
32.7143	35.29	0.425918	0.414635	0.45725	0.462689	87.2002	90.8422	36.5804	38.2873																								32.7143	35.29	0.44337	0.434678	0.455254	0.45686	112.384	113.688	34.898	36.6465
25.4286	29.14	0.465267	0.452415	0.437229	0.426657	80.6967	64.5359	34.6389	37.6111																								25.4286	29.14	0.440244	0.382507	0.456268	0.467799	106.413	104.312	33.6874	38.5645
41.2857	41.57	0.43808	0.443055	0.462127	0.459102	89.7419	88.9877	37.1676	36.6109																								41.2857	41.57	0.43566	0.439099	0.458297	0.45785	118.01	116.745	37.2987	36.9637
40.2857	42.57	0.439708	0.444882	0.461071	0.456139	88.2946	86.8544	35.5349	35.0966																								40.2857	42.57	0.438654	0.442101	0.4627	0.461574	122.134	120.361	36.025	35.665
37.2857	38.14	0.422705	0.415574	0.454659	0.459368	89.9388	92.9235	36.1808	36.889																								37.2857	38.14	0.406035	0.402306	0.459784	0.460335	125.378	126.787	37.2848	37.8901
34.7143	36.14	0.448449	0.438295	0.459155	0.464687	90.0249	93.5764	35.4929	36.8435																								34.7143	36.14	0.407269	0.400693	0.458493	0.459652	120.128	121.403	36.2299	37.5527
39.2857	39.29	0.438145	0.435257	0.46178	0.46466	87.0247	88.7033	35.8934	36.1349																								39.2857	39.29	0.412951	0.411811	0.45626	0.456665	122.102	122.808	37.246	37.4561
40.7143	43.29	0.439569	0.445831	0.460927	0.454939	95.7316	93.8078	36.998	36.4406																								40.7143	43.29	0.42285	0.427759	0.467655	0.466111	126.376	123.992	37.4655	37.0162
40.8571	40.86	0.438738	0.441658	0.459873	0.45868	82.2563	81.9563	36.8594	36.5087																								40.8571	40.86	0.412906	0.415193	0.467223	0.467137	119.767	119.124	38.2073	38.0091
39.5714	39.71	0.409096	0.407528	0.468437	0.470358	84.4914	85.5692	36.3772	36.4885																								39.5714	39.71	0.421898	0.421493	0.45675	0.457048	114.04	114.459	35.8627	35.9695
39.4286	39.57	0.437184	0.435108	0.442437	0.44469	74.6148	75.8895	36.9835	37.145																								39.4286	39.57	0.391697	0.390979	0.469367	0.469699	103.296	103.826	37.5494	37.6942
42.2857	43	0.423428	0.431517	0.466441	0.460492	89.5355	88.0141	39.0303	38.1145																								42.2857	43	0.391523	0.397937	0.457781	0.456544	114.305	111.766	37.9579	37.3998
28.1429	29.86	0.464069	0.457711	0.448068	0.436114	76.9884	62.8685	34.5093	37.3969																								28.1429	29.86	0.443875	0.398147	0.453377	0.46355	107.156	104.619	34.9903	39.3559
37.8571	42.43	0.423845	0.426099	0.464375	0.4596	84.1337	82.627	37.1163	37.0039																								37.8571	42.43	0.420169	0.420519	0.453541	0.45231	109.323	108.155	38.8453	38.6933
27.5714	30.86	0.452256	0.439342	0.445907	0.440908	83.2636	75.3796	34.9604	37.7433																								27.5714	30.86	0.454232	0.419301	0.461266	0.469263	104.651	103.876	36.0841	40.0349
42.2857	43	0.433995	0.442085	0.465141	0.459192	87.8742	86.3527	39.1398	38.224																								42.2857	43	0.404082	0.410496	0.46666	0.465423	112.283	109.744	38.4786	37.9205
38.2857	38.43	0.455602	0.449921	0.458463	0.462864	93.1518	95.8788	37.7574	38.3016																								38.2857	38.43	0.41518	0.412601	0.467421	0.467976	121.793	122.971	40.4242	40.8882
23.7143	30	0.436417	0.413204	0.456702	0.455208	84.2944	74.0205	38.0901	40.9139																								23.7143	30	0.427904	0.378554	0.456554	0.466078	112.261	112.523	40.1619	44.7711
38.1429	38.86	0.462202	0.457114	0.461407	0.465095	89.9647	92.2001	37.7426	38.2095																								38.1429	38.86	0.47901	0.476279	0.459159	0.459593	109.2	110.315	36.2768	36.6637
39.4286	40.29	0.429686	0.429478	0.462488	0.462875	88.646	88.8437	37.1198	37.1287																								39.4286	40.29	0.427136	0.427166	0.467911	0.467983	115.283	115.352	36.8356	36.8483
36.2857	36.57	0.460357	0.451165	0.440118	0.445977	83.3018	86.7748	38.1118	39.2367																								36.2857	36.57	0.429867	0.425132	0.462897	0.463943	109.161	110.276	39.5741	40.6485
40.7143	40.86	0.438159	0.440909	0.451754	0.450577	85.0502	84.733	36.5255	36.2055																								40.7143	40.86	0.434352	0.436469	0.456397	0.4563	123.42	122.809	37.294	37.1075
28.7143	30	0.464075	0.458994	0.449685	0.43748	78.1348	64.3614	35.7971	38.6406																								28.7143	30	0.412385	0.36902	0.47264	0.482556	127.834	125.182	34.5863	38.8483
28.7143	31	0.412609	0.403075	0.467776	0.461427	86.9636	78.9793	36.2403	38.9619																								28.7143	31	0.43838	0.406288	0.46345	0.471246	113.88	112.63	35.738	39.5445
40.8571	42	0.437244	0.442376	0.459036	0.455148	82.962	81.9507	36.5491	36.0413																								40.8571	42	0.42245	0.425833	0.453206	0.452473	98.1283	96.6468	35.0486	34.6975
42	43.29	0.442631	0.450537	0.464883	0.458635	82.0335	80.2547	37.4558	36.5984																								42	43.29	0.416448	0.422896	0.465532	0.46409	102.862	100.184	37.1879	36.6331
32.5714	33.43	0.431452	0.423042	0.457652	0.458935	90.9302	91.2227	35.7614	37.7979																								32.5714	33.43	0.445684	0.435913	0.46107	0.464736	131.919	131.478	39.1944	41.6528
40.1429	40.43	0.394914	0.395895	0.448692	0.448709	85.626	85.72	35.5956	35.4663																								40.1429	40.43	0.404883	0.405909	0.466414	0.466482	117.936	117.76	37.1981	37.1287
37	37.43	0.440796	0.432644	0.452273	0.457672	91.9075	95.2639	36.9646	37.847																								37	37.43	0.426341	0.422415	0.456362	0.457102	121.29	122.635	38.5088	39.2996
34.4286	35	0.453877	0.444098	0.436809	0.441926	83.9313	86.8365	35.2669	36.8562																								34.4286	35	0.425025	0.418534	0.461162	0.46315	120.763	121.186	35.6035	37.3234
40.4286	40.57	0.448424	0.450102	0.446427	0.446055	89.9929	89.952	36.4711	36.262																								40.4286	40.57	0.425761	0.427266	0.457251	0.457276	118.185	117.848	36.5732	36.4569
24.4286	27.29	0.51473	0.507438	0.433868	0.415201	74.8108	50.2013	34.8748	38.0187																								24.4286	27.29	0.468614	0.387427	0.452685	0.468248	100.595	95.859	32.1782	37.9398
36.8571	39.57	0.425992	0.421198	0.460361	0.462406	88.685	89.9311	36.7303	37.1739																								36.8571	39.57	0.431172	0.427376	0.464294	0.464423	129.361	130.446	38.6259	38.9756
40	42	0.467893	0.472032	0.429159	0.425316	78.7298	77.6132	34.3711	34.029																								40	42	0.423814	0.426171	0.453405	0.452604	113.578	112.282	34.4901	34.209
38	40.43	0.458058	0.456586	0.460325	0.46026	83.1549	83.1029	36.8736	37.0204																								38	40.43	0.406194	0.404655	0.458931	0.458829	108.382	108.648	35.2706	35.3737
32.5714	44.14	0.45163	0.451167	0.459767	0.45225	83.1511	81.2214	35.1585	35.4937																								32.5714	44.14	0.376784	0.37294	0.474235	0.471517	116.704	115.935	37.9125	38.048
32.5714	44.14	0.442071	0.441608	0.465726	0.458209	80.0482	78.1185	36.3914	36.7266																								32.5714	44.14	0.443184	0.43934	0.464023	0.461305	109.985	109.215	36.1823	36.3178
29.8571	33.71	0.47554	0.461156	0.462563	0.468425	80.6997	83.5144	35.02	37.302																								29.8571	33.71	0.457479	0.445151	0.45839	0.461446	106.064	107.193	35.52	38.0624
39	41.86	0.416312	0.41909	0.462234	0.458659	92.8716	91.7283	36.5784	36.3918																								39	41.86	0.449522	0.450521	0.456952	0.456155	113.514	112.524	35.8459	35.6614
34.5714	35.57	0.443306	0.433168	0.457379	0.46291	84.4127	87.7177	36.5137	37.9855																								34.5714	35.57	0.430014	0.423425	0.457292	0.458824	113.949	114.822	37.1911	38.7063
41.5714	42.86	0.458171	0.465198	0.448636	0.443061	83.8013	82.305	36.6342	35.8983																								41.5714	42.86	0.442499	0.447871	0.458279	0.457073	115.191	112.919	36.0144	35.5254
40.8571	42.71	0.404468	0.410451	0.458334	0.453128	77.9573	76.4885	35.1639	34.6015																								40.8571	42.71	0.392104	0.396422	0.470745	0.469577	101.301	99.3008	35.1321	34.7136
38.7143	40.86	0.425452	0.425894	0.465601	0.464409	95.4004	94.8804	36.7499	36.7396																								38.7143	40.86	0.404056	0.403777	0.461247	0.460992	118.873	118.678	36.8006	36.7762
24.2857	26.71	0.472793	0.467874	0.454186	0.432819	96.1107	69	36.0411	39.2425																								24.2857	26.71	0.476725	0.388476	0.460704	0.477569	110.006	104.322	34.9	40.9257
40.1429	41.57	0.424085	0.427696	0.455874	0.45297	86.9652	86.0739	35.7155	35.3977																								40.1429	41.57	0.422685	0.424756	0.455103	0.454565	108.447	107.435	33.4097	33.1682
40.4286	40.57	0.419498	0.421176	0.453418	0.453046	88.1918	88.1509	36.5592	36.3501																								40.4286	40.57	0.457115	0.45862	0.453374	0.453399	104.009	103.672	35.066	34.9497
30.1429	31.43	0.414315	0.407281	0.480884	0.474596	100.667	93.9234	34.7706	37.3349																								30.1429	31.43	0.442276	0.416124	0.462169	0.469201	121.239	119.751	34.5844	38.0936
24.4286	33.86	0.507191	0.473447	0.434887	0.452251	72.3026	79.4655	35.4969	37.8359																								24.4286	33.86	0.488612	0.470029	0.450701	0.453133	100.527	104.938	34.3416	37.2036
40.4286	44.14	0.386149	0.392376	0.456483	0.449792	83.579	80.967	35.691	35.1714																								40.4286	44.14	0.401558	0.40712	0.460222	0.458124	120.913	118.017	36.1214	35.6445
39.5714	41.86	0.424526	0.427968	0.457908	0.454353	90.7632	89.6688	36.8714	36.6096																								39.5714	41.86	0.429991	0.431674	0.457739	0.456987	116.615	115.509	36.9273	36.6966
25.5714	29.29	0.440156	0.427101	0.463836	0.45382	78.0287	62.5824	35.648	38.6069																								25.5714	29.29	0.368629	0.312892	0.478077	0.48929	115.941	114.002	37.8423	42.6426
39	42.86	0.427155	0.43113	0.449616	0.444197	76.5924	74.8117	38.6193	38.3555																								39	42.86	0.441643	0.443937	0.464259	0.46285	105.196	103.476	38.555	38.2755
41.1429	43	0.417058	0.423647	0.458477	0.452795	80.686	79.0382	36.6503	36.0091																								41.1429	43	0.390581	0.395626	0.465163	0.463836	115.783	113.509	37.6256	37.1614
38.8571	41.29	0.431824	0.433412	0.461534	0.459252	79.829	78.9681	37.541	37.4443																								38.8571	41.29	0.428438	0.42871	0.463601	0.463122	113.776	113.233	37.5424	37.4425
29.4286	30.43	0.411864	0.407035	0.453486	0.44253	78.3741	66.5277	36.1414	38.8868																								29.4286	30.43	0.423475	0.386002	0.469951	0.479002	119.494	117.07	37.6355	41.6515
41.1429	43.57	0.397686	0.404615	0.464372	0.458023	93.1333	91.0361	37.7102	37.0495																								41.1429	43.57	0.405841	0.411605	0.465307	0.463621	115.099	112.424	36.4051	35.9028
31.2857	38.29	0.438165	0.426049	0.456935	0.462093	91.4792	95.8798	36.5052	37.782																								31.2857	38.29	0.4571	0.44616	0.464336	0.464376	126.217	129.652	36.3977	37.4253
31.2857	38.29	0.450164	0.438048	0.456366	0.461524	93.4224	97.8231	35.7864	37.0632																								31.2857	38.29	0.441776	0.430836	0.464479	0.464518	119.262	122.697	36.9115	37.9391
41.5714	43.29	0.451295	0.458634	0.459276	0.453132	82.9723	81.1464	38.5452	37.7916																								41.5714	43.29	0.439887	0.445823	0.45877	0.457294	105.466	102.887	38.6344	38.1148
31.8571	32.86	0.430241	0.422257	0.454189	0.453439	82.1976	80.8374	37.5837	39.7829																								31.8571	32.86	0.466639	0.453544	0.459403	0.463911	110.155	109.427	36.1673	38.9182
34.5714	35.71	0.439347	0.429159	0.46674	0.472294	91.1009	94.4842	36.6329	38.0782																								34.5714	35.71	0.434292	0.427654	0.457306	0.458736	111.987	112.975	34.7735	36.2429
34.5714	35.71	0.429895	0.419707	0.458952	0.464505	87.4084	90.7917	36.7287	38.174																								34.5714	35.71	0.431186	0.424548	0.459873	0.461303	114.574	115.562	35.6359	37.1053
40.4286	42.14	0.448048	0.452871	0.455091	0.450954	87.5992	86.457	36.544	36.1117																								40.4286	42.14	0.417015	0.420058	0.459139	0.458288	102.37	100.881	37.7508	37.4199
41.8571	42	0.42947	0.435884	0.44615	0.442054	84.9623	84.0633	37.9766	37.2342																								41.8571	42	0.395209	0.39979	0.463784	0.463129	119.881	118.17	36.8535	36.4204
36.5714	43	0.442805	0.444456	0.442871	0.436991	87.2428	85.3812	37.2216	37.2069																								36.5714	43	0.404819	0.404391	0.460143	0.458455	120.953	119.67	37.1424	37.0451
35.5714	39.71	0.430212	0.424904	0.465523	0.466843	94.657	95.7974	38.0737	38.6113																								35.5714	39.71	0.432635	0.427441	0.461836	0.461819	127.673	129.01	38.3155	38.7385
39.7143	42	0.445139	0.448955	0.463681	0.459833	92.8759	91.7255	37.6236	37.3265																								39.7143	42	0.429992	0.432007	0.460227	0.459403	124.809	123.571	37.0186	36.7607
38.7143	42.14	0.427418	0.430266	0.464975	0.460802	85.5798	84.2699	35.398	35.2174																								38.7143	42.14	0.395858	0.39685	0.466363	0.465376	107.455	106.319	35.5015	35.3093
34.2857	40.57	0.477173	0.47348	0.43937	0.437978	72.9742	73.0903	33.7072	34.1787																								34.2857	40.57	0.432441	0.426592	0.454729	0.45427	117.017	118.171	35.8692	36.2368
39.7143	40.57	0.438551	0.439417	0.46156	0.461191	96.6661	96.5382	37.0884	37.0014																								39.7143	40.57	0.454326	0.454977	0.455151	0.45512	118.98	118.793	36.8964	36.8382
33.5714	34.43	0.448347	0.43884	0.455857	0.459941	77.0692	79.4283	35.8492	37.6185																								33.5714	34.43	0.39538	0.388065	0.452617	0.455096	115.804	115.984	35.6198	37.6109
39.5714	43	0.407552	0.412308	0.464234	0.458635	95.3875	93.5518	36.1147	35.7693																								39.5714	43	0.38609	0.389253	0.474328	0.472877	125.664	123.727	36.4287	36.0926
40.8571	43.86	0.44152	0.448196	0.448937	0.442391	89.5689	87.2127	37.4993	36.8961																								40.8571	43.86	0.410972	0.416728	0.458506	0.456616	121.1	118.294	37.7455	37.2493
34.8571	35.86	0.461753	0.451676	0.452555	0.458198	78.4701	81.8817	36.5159	37.9082																								34.8571	35.86	0.46312	0.456779	0.456526	0.457875	108.411	109.429	35.0862	36.4856
42	44	0.42583	0.43401	0.468826	0.461942	84.0661	81.7335	34.5311	33.656																								42	44	0.441089	0.448372	0.469722	0.467835	111.227	108.066	33.3524	32.7544
41	44.29	0.432831	0.439753	0.463358	0.456522	87.741	85.0978	35.6906	35.0485																								41	44.29	0.40372	0.41014	0.462449	0.460302	123.323	120.204	36.5487	36.0169
29.8571	32.29	0.435509	0.424766	0.459474	0.458543	84.6759	82.2984	34.4805	36.9608																								29.8571	32.29	0.452003	0.432744	0.458462	0.463818	110.088	109.735	35.5804	38.7248
24.5714	29.43	0.51246	0.495028	0.433853	0.426975	71.9919	57.9614	38.249	41.1646																								24.5714	29.43	0.433154	0.37793	0.466239	0.477067	118.638	117.511	36.718	41.5247
38.5714	40.71	0.445786	0.445685	0.454959	0.454163	93.1654	92.7935	36.0935	36.1262																								38.5714	40.71	0.421415	0.420829	0.457657	0.457467	123.08	123.024	37.0119	37.0228
37.7143	42.57	0.438941	0.441203	0.454076	0.449046	80.1407	78.5407	36.6221	36.5148																								37.7143	42.57	0.460623	0.460992	0.450489	0.449159	111.074	109.836	36.9202	36.767
42.1429	42.43	0.397558	0.404908	0.461855	0.456847	89.5845	88.4539	38.6945	37.8461																								42.1429	42.43	0.395432	0.400914	0.464026	0.463132	126.516	124.425	38.1491	37.6493
41.1429	42.57	0.439754	0.445948	0.45593	0.450907	90.1839	88.847	37.1759	36.5577																								41.1429	42.57	0.45086	0.455333	0.452644	0.451585	121.076	119.113	37.1706	36.7405
38.8571	40.57	0.401841	0.40171	0.460094	0.459693	85.4371	85.2359	36.3875	36.4136																								38.8571	40.57	0.415687	0.415311	0.474128	0.47403	128.262	128.249	36.6988	36.7097
30.7143	33.29	0.425362	0.414062	0.472329	0.475162	86.1932	87.0939	38.1529	40.418																								30.7143	33.29	0.409697	0.39723	0.475957	0.479685	114.951	115.206	36.4961	39.1486
40.1429	41.57	0.423326	0.426937	0.458529	0.455625	87.3553	86.464	35.2236	34.9058																								40.1429	41.57	0.423914	0.425985	0.457973	0.457436	107.849	106.837	35.7662	35.5246
32.2857	33.14	0.436381	0.428306	0.462614	0.462823	88.7211	88.1729	35.8348	37.9458																								32.2857	33.14	0.467332	0.456144	0.449208	0.453293	115.99	115.368	33.8827	36.483
30.4286	31.14	0.464571	0.459387	0.440966	0.432532	81.867	73.3417	35.7101	38.2835																								30.4286	31.14	0.457253	0.428639	0.459083	0.466725	123.104	121.106	36.236	39.8564
36.7143	40.86	0.439609	0.438054	0.463942	0.462541	91.4265	90.9371	37.9834	38.1806																								36.7143	40.86	0.405781	0.403108	0.463321	0.462908	122.441	122.691	38.4926	38.6267
24.8571	26.86	0.43196	0.428367	0.456948	0.43501	79.1865	52.3773	35.8	39.002																								24.8571	26.86	0.397683	0.311899	0.47699	0.49356	112.907	107.155	37.5007	43.4214
31.7143	33.14	0.425122	0.416188	0.467446	0.468232	87.5315	87.2824	36.4403	38.6172																								31.7143	33.14	0.425259	0.413387	0.46091	0.46495	110.363	109.989	37.8156	40.458
40.5714	40.86	0.423564	0.426146	0.450473	0.449309	72.2377	71.9031	38.3404	38.05																								40.5714	40.86	0.429931	0.431876	0.460323	0.460214	107.107	106.527	38.1802	38.0054
42	42.71	0.422498	0.429954	0.466957	0.461508	85.9083	84.5675	38.7879	37.9562																								42	42.71	0.447226	0.452912	0.465689	0.46461	116.824	114.561	37.9198	37.4076
40	40.71	0.430001	0.431553	0.467927	0.467182	87.6278	87.3764	37.8763	37.7181																								40	40.71	0.382116	0.383241	0.463451	0.463373	109.842	109.495	39.843	39.7387
34.8571	35.57	0.442942	0.432946	0.446995	0.452618	83.1973	86.4549	37.6011	39.0485																								34.8571	35.57	0.418641	0.412395	0.459505	0.461061	117.764	118.547	40.0101	41.5036
34.8571	35.57	0.429135	0.41914	0.447798	0.453421	74.8554	78.113	34.0991	35.5465																								34.8571	35.57	0.421923	0.415676	0.461096	0.462651	109.391	110.173	35.5573	37.0508
40.4286	43.29	0.434996	0.440927	0.456037	0.45007	89.3943	87.4354	39.7457	39.2462																								40.4286	43.29	0.442733	0.4473	0.459223	0.457658	117.79	115.468	39.0603	38.6344
40.7143	40.86	0.448316	0.451066	0.457153	0.455977	78.8698	78.5526	35.042	34.722																								40.7143	40.86	0.447262	0.449378	0.455471	0.455374	112.465	111.854	36.5116	36.3251
38.2857	42.71	0.418005	0.421018	0.466837	0.46161	85.1911	83.4896	36.6135	36.4386																								38.2857	42.71	0.420467	0.421707	0.459477	0.458106	104.304	102.84	35.1962	34.9858
40	43.43	0.417907	0.423426	0.454314	0.448199	82.441	80.3168	39.2439	38.8171																								40	43.43	0.425329	0.429557	0.460631	0.458943	123.599	121.271	39.7936	39.3935
41.2857	42.14	0.449685	0.455546	0.457301	0.45305	82.5894	81.5488	36.9301	36.3116																								41.2857	42.14	0.410567	0.414637	0.469006	0.468222	121.567	119.886	38.1867	37.7856
41	44.29	0.45437	0.461293	0.446769	0.439933	77.967	75.3238	36.3841	35.742																								41	44.29	0.435101	0.441521	0.462047	0.4599	109.946	106.827	36.7388	36.207
41.7143	43.71	0.403874	0.411598	0.459335	0.452734	95.8328	93.6886	37.7013	36.9015																								41.7143	43.71	0.423193	0.429804	0.464865	0.463137	118.44	115.539	39.5329	38.9752
40.4286	40.71	0.425952	0.427992	0.460528	0.459776	90.7014	90.5032	39.6791	39.4439																								40.4286	40.71	0.409843	0.411481	0.459293	0.45925	121.296	120.857	40.0122	39.8729
41.7143	44	0.413209	0.421009	0.465578	0.458763	86.304	83.9399	38.8543	38.0485																								41.7143	44	0.380099	0.387041	0.462145	0.460235	127.288	124.193	39.4524	38.8779
40	41.71	0.428961	0.432652	0.458354	0.455136	89.3453	88.3704	36.2517	35.941																								40	41.71	0.410144	0.412182	0.456295	0.455665	111.892	110.807	35.5336	35.2861
39.2857	42.43	0.435165	0.439041	0.462806	0.458105	95.9519	94.4958	37.7662	37.4924																								39.2857	42.43	0.408579	0.41064	0.459236	0.458117	120.313	118.848	38.3684	38.1019
40.2857	41.71	0.479632	0.483647	0.445319	0.442098	85.0038	84.0644	36.1858	35.825																								40.2857	41.71	0.459547	0.461927	0.446087	0.445479	111.844	110.698	35.5181	35.2474
40.8571	43	0.414184	0.42042	0.462069	0.456434	93.8812	92.2002	36.7879	36.211																								40.8571	43	0.426412	0.431116	0.452562	0.451213	122.668	120.457	35.5097	35.0688
39.5714	42.57	0.449318	0.453679	0.456544	0.451605	90.4338	88.9089	36.0729	35.7505																								39.5714	42.57	0.450821	0.453413	0.455736	0.454553	113.388	111.763	34.4839	34.1818
39.7143	42.14	0.430289	0.4343	0.453959	0.449824	87.5498	86.3206	36.6489	36.3386																								39.7143	42.14	0.410311	0.4125	0.463202	0.462295	124.632	123.292	35.1907	34.9178
40.4286	43.43	0.414471	0.420478	0.458148	0.452025	93.9235	91.8525	37.5426	37.0387																								40.4286	43.43	0.430079	0.43482	0.461319	0.459665	133.848	131.429	36.5521	36.1171
38.7143	40.71	0.451214	0.45128	0.45428	0.453491	84.9307	84.5647	36.2104	36.227																								38.7143	40.71	0.466652	0.466238	0.456627	0.456449	114.669	114.584	35.221	35.2205
33.1429	34.86	0.443806	0.433354	0.465175	0.470033	91.7047	94.7948	37.1054	38.8438																								33.1429	34.86	0.467953	0.459995	0.458013	0.460028	120.496	121.246	39.4586	41.3248
33.1429	34.86	0.447492	0.437039	0.468268	0.473127	94.6266	97.7167	35.9909	37.7293																								33.1429	34.86	0.437199	0.42924	0.460942	0.462957	118.071	118.821	36.6023	38.4685
41.5714	43.71	0.42303	0.430566	0.45895	0.452383	83.9747	81.8149	36.3649	35.5996																								41.5714	43.71	0.400799	0.407239	0.466096	0.464356	120.908	118.04	36.867	36.321
32.1429	43.71	0.424093	0.422988	0.45442	0.447538	86.6559	85.2455	37.6062	37.9987																								32.1429	43.71	0.405343	0.400495	0.46559	0.463107	131.776	131.47	39.0068	39.1986
30.7143	32.43	0.430975	0.421955	0.456506	0.454993	86.9822	84.5855	36.3445	38.7268																								30.7143	32.43	0.423417	0.406207	0.46065	0.465819	118.283	117.638	37.1632	40.1842
37.5714	40.29	0.437274	0.434989	0.459852	0.46014	72.9213	73.0616	35.9043	36.1229																								37.5714	40.29	0.426294	0.4241	0.464747	0.464673	102.394	102.852	34.4612	34.6225
34.4286	34.71	0.418139	0.408716	0.458596	0.463331	95.55	98.1264	36.9856	38.6267																								34.4286	34.71	0.431715	0.425363	0.457666	0.459926	118.972	119.125	36.1299	37.9533
38.4286	42.29	0.453643	0.456354	0.452701	0.448218	86.8108	85.3985	36.7876	36.6261																								38.4286	42.29	0.430931	0.431776	0.466363	0.465262	111.989	110.802	35.6705	35.4861
37	40.29	0.43562	0.432814	0.4538	0.454007	79.7193	79.8812	36.6292	36.9058																								37	40.29	0.413109	0.410232	0.463625	0.463506	116.133	116.723	38.2704	38.4768
41.1429	43.29	0.445733	0.45252	0.465748	0.459696	79.4862	77.6128	38.1634	37.5111																								41.1429	43.29	0.426349	0.431772	0.460625	0.459116	102.22	99.7398	37.5136	37.0291
38.4286	40.14	0.442631	0.440857	0.464515	0.465264	92.4391	92.7894	34.8367	34.9971																								38.4286	40.14	0.421826	0.420504	0.464318	0.464373	116.562	116.938	34.0196	34.1393
40	43.43	0.399693	0.405213	0.4562	0.450085	84.9047	82.7805	38.8627	38.4359																								40	43.43	0.426812	0.431041	0.45835	0.456662	118.773	116.445	38.7115	38.3113
30.7143	31.86	0.437064	0.429865	0.458646	0.45394	88.1454	83.1605	35.9845	38.4398																								30.7143	31.86	0.413465	0.391806	0.461702	0.467936	118.394	117.121	35.4529	38.7271
39.5714	42.43	0.453134	0.457341	0.45519	0.450497	89.1676	87.7385	36.0554	35.7425																								39.5714	42.43	0.438987	0.44139	0.457687	0.456591	117.948	116.425	38.3798	38.0902
38.8571	40.57	0.429211	0.42908	0.451736	0.451335	87.3768	87.1756	37.3112	37.3373																								38.8571	40.57	0.431195	0.430819	0.464512	0.464414	120.023	120.01	36.8407	36.8517
41.7143	43.43	0.439359	0.446963	0.479961	0.473627	91.5389	89.6165	37.9426	37.1501																								41.7143	43.43	0.441666	0.447947	0.470426	0.468873	122.852	120.142	38.4646	37.9241
39.5714	39.71	0.400572	0.399004	0.467214	0.469135	93.8235	94.9014	38.6282	38.7395																								39.5714	39.71	0.380519	0.380115	0.464364	0.464662	127.042	127.461	38.1396	38.2464
28.7143	35.43	0.428763	0.40842	0.463546	0.474636	84.821	91.2112	34.7244	36.7888																								28.7143	35.43	0.437822	0.424278	0.467204	0.468382	111.027	114.424	34.1383	36.1293
23.8571	27.43	0.466298	0.456275	0.423024	0.406469	72.3792	48.7681	35.6521	38.7645																								23.8571	27.43	0.419105	0.338902	0.453975	0.469178	95.4778	91.3244	37.8868	43.6263
37.1429	40.71	0.452738	0.451162	0.440713	0.439802	81.3657	81.0085	36.0279	36.2087																								37.1429	40.71	0.444908	0.442612	0.450287	0.449985	114.134	114.392	35.2464	35.3708
39.2857	39.57	0.44491	0.442667	0.445636	0.447885	86.7563	88.0182	35.284	35.4647																								39.2857	39.57	0.421829	0.42094	0.457876	0.458197	122.159	122.718	34.2326	34.3889
33.8571	38.14	0.439099	0.42984	0.454048	0.457791	90.8627	94.2644	36.7822	37.8086																								33.8571	38.14	0.425301	0.417467	0.457094	0.457375	120.778	123.163	36.6319	37.5011
23.5714	35.43	0.469	0.430023	0.451102	0.473246	79.6333	89.6127	35.4389	37.4797																								23.5714	35.43	0.44844	0.42874	0.462074	0.462849	96.9879	103.383	34.4422	36.7901
39.8571	43.29	0.430351	0.435632	0.464896	0.458935	93.4405	91.4111	36.3418	35.9425																								39.8571	43.29	0.428522	0.432405	0.464952	0.463341	114.776	112.574	37.3025	36.9231
41.7143	43.29	0.437827	0.445355	0.468975	0.462797	94.0985	92.2882	38.2632	37.4751																								41.7143	43.29	0.405328	0.411435	0.456627	0.455163	112.684	110.072	36.2495	35.7182
40.8571	41.86	0.433655	0.438577	0.465353	0.461762	93.058	92.1182	36.1992	35.7059																								40.8571	41.86	0.426146	0.429368	0.461522	0.460871	119.959	118.579	34.7439	34.4086
32.5714	33.43	0.422856	0.414446	0.474043	0.475326	92.6619	92.9544	37.6796	39.7161																								32.5714	33.43	0.405981	0.39621	0.465062	0.468727	111.434	110.993	37.8876	40.346
27.8571	31	0.461972	0.449493	0.432655	0.427925	71.1909	63.8862	35.1032	37.8619																								27.8571	31	0.47023	0.437112	0.456393	0.464122	111.338	110.582	34.7591	38.626
39.4286	41.29	0.424952	0.427207	0.454187	0.451929	85.2068	84.3896	35.961	35.792																								39.4286	41.29	0.416643	0.417599	0.466502	0.466068	115.736	115.078	37.9826	37.8367
40.7143	43.43	0.399224	0.405564	0.456637	0.450493	87.5789	85.5428	39.298	38.7362																								40.7143	43.43	0.423698	0.428782	0.456191	0.454559	123.286	120.805	37.8956	37.4371
27.7143	30.43	0.475755	0.465239	0.448654	0.440858	69.3949	58.9071	34.7072	37.5396																								27.7143	30.43	0.414955	0.37543	0.485001	0.493917	96.1867	94.7381	37.7617	41.8987
40.1429	42.57	0.425127	0.430139	0.471974	0.467044	96.5947	95.1368	37.4617	37.0491																								40.1429	42.57	0.42375	0.427026	0.454192	0.453054	122.867	121.123	37.6095	37.2612
38.4286	41.57	0.441758	0.44339	0.45507	0.452107	83.3952	82.3615	35.873	35.786																								38.4286	41.57	0.410075	0.410094	0.468447	0.467775	119.342	118.681	37.6836	37.5804
37.8571	40.71	0.457093	0.456203	0.457722	0.456887	96.5668	96.1886	38.1122	38.2203																								37.8571	40.71	0.425466	0.424026	0.462118	0.461872	111.005	111.101	38.3503	38.4182
42	44.71	0.413706	0.421958	0.467425	0.460142	87.98	85.1873	37.8284	36.9434																								42	44.71	0.423147	0.43127	0.458169	0.45584	108.141	104.524	36.181	35.5448
41.5714	43.29	0.411755	0.419094	0.458799	0.452655	80.2723	78.4464	36.9219	36.1683																								41.5714	43.29	0.409642	0.415577	0.458894	0.457419	109.011	106.432	35.9389	35.4193
25.2857	33	0.468023	0.439384	0.454067	0.465887	82.3758	86.2822	35.4444	37.9354																								25.2857	33	0.459904	0.439683	0.463709	0.467468	110.564	113.588	33.8539	37.0104
41.2857	43.57	0.413374	0.420484	0.457829	0.451452	91.0409	88.9598	36.6248	35.9309																								41.2857	43.57	0.408249	0.414184	0.460449	0.458774	121.194	118.487	36.7034	36.1893
33.8571	35.43	0.432255	0.421796	0.451888	0.457208	82.3954	85.7635	38.0832	39.6453																								33.8571	35.43	0.404563	0.397175	0.462096	0.463679	123.659	124.654	41.6173	43.2329
33.8571	35.43	0.454125	0.443665	0.465461	0.470781	76.9448	80.3129	36.1667	37.7287																								33.8571	35.43	0.436545	0.429158	0.458518	0.460101	110.667	111.662	37.1676	38.7832
40.1429	43.14	0.450555	0.456064	0.464626	0.45885	95.6869	93.8111	35.6781	35.2367																								40.1429	43.14	0.433812	0.437844	0.463189	0.461695	126.671	124.516	35.5424	35.15
41.4286	41.57	0.424529	0.429688	0.456712	0.453656	86.2672	85.5288	37.4096	36.819																								41.4286	41.57	0.426976	0.430586	0.456172	0.455736	121.095	119.797	38.9108	38.5641
23.7143	31.71	0.456232	0.425831	0.452483	0.460974	89.9009	89.2094	35.6071	38.221																								23.7143	31.71	0.429563	0.39824	0.45252	0.458494	116.042	118.584	35.7677	39.5994
29.7143	34.29	0.419046	0.403134	0.453913	0.461723	85.5101	89.7769	35.2318	37.4316																								29.7143	34.29	0.408754	0.396809	0.472551	0.47488	114.218	116.007	33.8207	36.1472
29.7143	34.29	0.427999	0.412086	0.459632	0.467442	90.2423	94.5092	35.4864	37.6861																								29.7143	34.29	0.405854	0.393909	0.463733	0.466062	122.128	123.917	37.1516	39.4781
39	41.14	0.446658	0.448091	0.451697	0.449794	84.495	83.7482	34.7556	34.6649																								39	41.14	0.429734	0.430044	0.45669	0.456307	111.136	110.676	34.2098	34.12
32.7143	35	0.450099	0.439082	0.460868	0.466057	92.1512	95.5493	34.6004	36.3604																								32.7143	35	0.436003	0.427459	0.451179	0.453033	113.196	114.242	32.6667	34.5154
28.7143	30.57	0.50162	0.493932	0.440272	0.431402	86.8259	76.365	33.585	36.3594																								28.7143	30.57	0.464978	0.428238	0.45005	0.458747	120.668	118.839	35.6934	39.6962
38.5714	40.86	0.460552	0.460828	0.455708	0.454509	82.4939	81.9681	35.9404	35.9463																								38.5714	40.86	0.432392	0.431943	0.458941	0.458675	100.091	99.9257	35.4602	35.4473
29.4286	32	0.483114	0.472081	0.412651	0.410816	71.289	67.9277	37.5962	40.1469																								29.4286	32	0.368232	0.346191	0.488731	0.494596	109.002	108.562	38.6151	41.9189
34	35.14	0.452569	0.442415	0.460126	0.46528	88.0123	91.1332	35.6985	37.3007																								34	35.14	0.430115	0.423038	0.457018	0.45885	117.835	118.528	35.7909	37.4945
40.2857	41.86	0.421377	0.425633	0.460868	0.457319	82.8159	81.8062	35.5492	35.1714																								40.2857	41.86	0.434385	0.436924	0.457435	0.456739	106.072	104.818	37.8748	37.5862
33	33.57	0.438387	0.4301	0.475657	0.477292	96.0769	96.6282	36.6463	38.6142																								33	33.57	0.467834	0.458962	0.456442	0.459939	126.565	126.097	34.5363	36.9055
40.2857	42	0.476064	0.480529	0.455118	0.451272	82.5558	81.4746	36.8978	36.5057																								40.2857	42	0.414631	0.41733	0.465049	0.464271	106.407	105.05	34.9553	34.651
38.4286	38.57	0.420443	0.415154	0.461771	0.465967	92.7271	95.314	36.0493	36.5484																								38.4286	38.57	0.418142	0.415725	0.46372	0.464252	124.364	125.492	36.1848	36.6081
39.7143	42	0.416179	0.419995	0.461339	0.457491	92.5454	91.3949	36.4396	36.1425																								39.7143	42	0.398182	0.400198	0.468471	0.467648	115.39	114.152	37.8739	37.616
42	43.86	0.419227	0.427376	0.456801	0.450013	92.33	90.1018	37.9348	37.0624																								42	43.86	0.399708	0.406832	0.457372	0.455572	115.027	111.959	36.3821	35.7921
23.7143	36.29	0.460038	0.421424	0.433037	0.454781	86.9529	97.2475	36.5345	38.4149																								23.7143	36.29	0.42984	0.410075	0.463391	0.463598	128.399	135.383	37.6509	39.7155
41.1429	43.71	0.438062	0.445045	0.458331	0.451857	85.3308	83.1235	39.4885	38.8244																								41.1429	43.71	0.412465	0.418392	0.44694	0.445167	100.221	97.4517	37.4595	36.9486
40.7143	43	0.488543	0.494608	0.449527	0.443908	74.3054	72.6072	33.613	33.0667																								40.7143	43	0.467435	0.471967	0.459233	0.457872	106.473	104.294	32.8893	32.4601
34.2857	37.29	0.437616	0.427725	0.45281	0.457496	84.2104	87.9133	37.2939	38.4544																								34.2857	37.29	0.438695	0.431537	0.451662	0.452237	116.448	118.507	36.7515	37.7859
40.7143	41	0.417542	0.420628	0.45901	0.457465	98.1719	97.7256	36.0406	35.6966																								40.7143	41	0.449803	0.452043	0.460129	0.459957	132.353	131.639	37.1287	36.9206
26.7143	32.43	0.462817	0.441089	0.45444	0.46016	84.1771	84.8341	33.5176	36.1097																								26.7143	32.43	0.423786	0.401788	0.454806	0.45966	116.049	117.638	33.2828	36.5869
40.4286	44	0.440451	0.446655	0.457182	0.450578	87.385	84.8723	35.2897	34.7725																								40.4286	44	0.409138	0.41454	0.451362	0.449351	118.018	115.213	36.0135	35.5443
40.1429	43.14	0.440288	0.445797	0.459883	0.454107	85.7067	83.8308	34.6679	34.2265																								40.1429	43.14	0.417274	0.421306	0.464787	0.463293	119.043	116.888	35.9379	35.5454
40	43	0.443693	0.448937	0.44251	0.43692	83.0776	81.2912	35.9663	35.555																								40	43	0.419818	0.423495	0.448681	0.447264	115.037	113.012	35.1304	34.7596
33.4286	34	0.435623	0.426792	0.45687	0.459877	97.5594	99.1067	36.4153	38.2706																								33.4286	34	0.419065	0.411413	0.473415	0.476378	109.312	109.119	36.4596	38.6256
33.4286	40.86	0.445031	0.441543	0.469265	0.466993	92.8905	92.9073	37.5979	38.0978																								33.4286	40.86	0.420263	0.413657	0.458577	0.457905	110.275	111.52	35.6493	36.0347
41.8571	43.43	0.475701	0.483494	0.439618	0.43325	70.099	68.1923	36.2259	35.3988																								41.8571	43.43	0.431924	0.438376	0.462974	0.461433	117.23	114.487	37.1448	36.5926
41.1429	43.29	0.449755	0.456542	0.423511	0.41746	76.8152	74.9418	39.1705	38.5182																								41.1429	43.29	0.421923	0.427345	0.449352	0.447842	124.561	122.08	41.5799	41.0955
40.8571	43.29	0.436149	0.442583	0.451617	0.445613	86.0945	84.1878	36.4692	35.8811																								40.8571	43.29	0.434923	0.440003	0.45927	0.457738	105.454	103.038	35.728	35.267
32.1429	42.86	0.422747	0.421132	0.471266	0.465375	91.7354	90.9885	36.2369	36.6588																								32.1429	42.86	0.419378	0.413462	0.466686	0.464737	115.447	115.737	35.2453	35.4942
32.1429	42.86	0.437706	0.436091	0.470104	0.464214	89.2175	88.4706	37.0161	37.438																								32.1429	42.86	0.411992	0.406076	0.467248	0.465299	125.066	125.356	37.8148	38.0637
36.8571	41.29	0.461783	0.461321	0.469072	0.466605	91.6712	90.8254	35.9092	36.0223																								36.8571	41.29	0.434404	0.432282	0.459545	0.458909	122.474	122.37	35.5976	35.6565
39.1429	41.43	0.451916	0.454118	0.455533	0.452931	94.4702	93.5456	35.7372	35.5856																								39.1429	41.43	0.409397	0.410139	0.458631	0.458095	122.611	121.907	36.1586	36.0165
41.8571	44.43	0.424984	0.433027	0.453937	0.446839	86.3998	83.7625	37.485	36.6381																								41.8571	44.43	0.373833	0.381446	0.464965	0.462799	123.41	120.004	37.0976	36.4879
29.4286	31.14	0.398463	0.390589	0.464955	0.458162	105.861	98.0931	35.7508	38.4089																								29.4286	31.14	0.421631	0.39182	0.45833	0.465893	115.38	113.913	36.6713	40.3634
28.1429	31.29	0.469388	0.456747	0.4394	0.435821	71.1607	65.2411	35.3236	38.0368																								28.1429	31.29	0.451629	0.421754	0.462315	0.469471	102.043	101.492	35.6096	39.3244
39.2857	41.43	0.436944	0.439313	0.455001	0.452404	79.5278	78.6148	36.2201	36.0502																								39.2857	41.43	0.461933	0.462846	0.457884	0.457359	101.359	100.626	34.5024	34.3488
38.7143	41.29	0.432613	0.434035	0.459623	0.457334	100.346	99.4775	36.1401	36.0601																								38.7143	41.29	0.453918	0.454019	0.44972	0.44923	131.913	131.399	35.835	35.7466
40.4286	42.43	0.415288	0.420472	0.457809	0.453117	95.0567	93.7301	35.7328	35.277																								40.4286	42.43	0.407367	0.410796	0.457836	0.456807	129.13	127.428	35.3415	34.9823
37.1429	43.86	0.466708	0.469264	0.463201	0.456534	84.2109	81.6435	38.1662	38.0677																								37.1429	43.86	0.464028	0.465337	0.452953	0.45077	116.529	114.514	37.603	37.4055
37.1429	43.86	0.439491	0.442047	0.456257	0.44959	85.234	82.6666	37.5228	37.4243																								37.1429	43.86	0.434427	0.435736	0.467454	0.465271	110.908	108.892	37.3912	37.1936
35.4286	39.43	0.443234	0.437178	0.444217	0.446145	73.7534	75.3303	34.1931	34.8041																								35.4286	39.43	0.40784	0.402201	0.463162	0.463221	100.438	101.974	33.5357	34.0228
39.8571	44.43	0.42483	0.430437	0.464185	0.457337	92.8746	90.0024	36.8309	36.4073																								39.8571	44.43	0.403024	0.408241	0.467617	0.465293	123.572	120.61	37.8865	37.4405
35.7143	40.71	0.446584	0.443987	0.463787	0.462483	87.4137	87.1598	36.3755	36.6965																								35.7143	40.71	0.414855	0.410849	0.458377	0.457961	119.312	119.931	36.5601	36.7957
33.8571	35.43	0.433225	0.422765	0.457015	0.462335	83.7253	87.0934	37.1222	38.6842																								33.8571	35.43	0.429556	0.422168	0.464145	0.465728	111.212	112.207	37.5108	39.1265
33.8571	35.43	0.445205	0.434746	0.460654	0.465974	86.5231	89.8912	37.4262	38.9882																								33.8571	35.43	0.434625	0.427238	0.460724	0.462308	96.0188	97.0137	37.4414	39.0571
40.2857	42.71	0.46193	0.467246	0.447963	0.4428	75.3271	73.7884	37.867	37.4202																								40.2857	42.71	0.416642	0.420276	0.46649	0.465276	122.372	120.496	40.1455	39.7738
34.4286	35.14	0.451601	0.441682	0.452441	0.457695	76.572	79.6038	37.1121	38.676																								34.4286	35.14	0.435864	0.429299	0.463471	0.465337	104.613	105.162	39.9688	41.6399
30.7143	33.71	0.457437	0.445199	0.459033	0.463539	92.2247	94.4123	36.5681	38.7702																								30.7143	33.71	0.417601	0.406299	0.455971	0.459096	107.605	108.292	34.3416	36.8223
33.5714	35	0.460973	0.450687	0.456908	0.461885	95.7406	98.8439	35.521	37.1899																								33.5714	35	0.422077	0.414559	0.46076	0.462681	131.35	132.069	33.7514	35.536
40.1429	42.14	0.412732	0.417229	0.476461	0.472332	89.1222	87.9446	37.7637	37.3841																								40.1429	42.14	0.397663	0.400364	0.458411	0.457537	112.525	111.096	37.1555	36.8478
37.4286	41.29	0.450245	0.450287	0.445926	0.443554	84.7899	83.9196	35.5054	35.5606																								37.4286	41.29	0.396181	0.394743	0.46845	0.467859	116.795	116.559	36.4306	36.4446
40.2857	43.57	0.459193	0.465103	0.45294	0.446681	81.0594	78.859	34.9498	34.4691																								40.2857	43.57	0.446524	0.451262	0.452305	0.450552	111.679	109.194	34.7888	34.3566
42	43.86	0.449291	0.457439	0.458127	0.451339	81.0143	78.786	37.342	36.4696																								42	43.86	0.436605	0.443729	0.454033	0.452234	118.94	115.872	35.3727	34.7827
39	41.14	0.443062	0.444495	0.457849	0.455946	91.7955	91.0487	36.1493	36.0585																								39	41.14	0.431013	0.431323	0.462366	0.461983	116.675	116.214	35.7193	35.6295
41.5714	42	0.432008	0.438045	0.454808	0.45078	81.2745	80.344	36.7236	36.0503																								41.5714	42	0.413608	0.417847	0.469288	0.468611	119.842	118.198	36.3404	35.9307
39.8571	40.14	0.439402	0.439284	0.445727	0.446533	81.3291	81.7868	39.6815	39.6585																								39.8571	40.14	0.382442	0.38283	0.463101	0.463268	122.039	122.124	39.5835	39.588
29.1429	31.43	0.45657	0.446698	0.465016	0.460413	99.63	93.6602	37.4319	40.074																								29.1429	31.43	0.483069	0.45572	0.449468	0.456422	124.538	123.591	36.4356	40.0163
41.8571	43.86	0.427359	0.435317	0.456724	0.449971	86.1964	83.9523	38.5106	37.6729																								41.8571	43.86	0.416955	0.423908	0.466708	0.464897	130.624	127.589	39.1687	38.5905
40.2857	43	0.431515	0.437084	0.477589	0.471996	99.0448	97.2938	37.8171	37.3558																								40.2857	43	0.406022	0.410041	0.459969	0.458575	126.309	124.223	39.9114	39.5172
25.4286	34.29	0.484266	0.453378	0.454474	0.470707	87.0987	94.5605	38.4687	40.7655																								25.4286	34.29	0.447538	0.430464	0.449617	0.451609	108.739	112.994	39.4605	42.0872
36.1429	37.86	0.438597	0.430223	0.463765	0.468525	89.229	92.4589	36.2207	37.1013																								36.1429	37.86	0.434279	0.429243	0.458887	0.459424	124.3	125.962	36.3362	37.093
36.1429	36.86	0.419737	0.410575	0.468455	0.474085	90.7566	94.2601	34.601	35.6824																								36.1429	36.86	0.388671	0.383759	0.472076	0.472973	128.595	129.911	34.3994	35.4038
38	38.29	0.439139	0.43293	0.455502	0.460083	86.2588	89.1102	36.6564	37.2602																								38	38.29	0.445717	0.442815	0.456256	0.456825	118.786	120.036	38.4066	38.9229
28.4286	32.43	0.476824	0.461253	0.452537	0.454898	76.0844	75.4451	35.1756	37.7321																								28.4286	32.43	0.441114	0.421168	0.459006	0.463995	99.8844	100.477	35.8896	39.0738
41.7143	42	0.422071	0.428295	0.461517	0.457455	95.0923	94.1774	39.2551	38.5474																								41.7143	42	0.381244	0.385654	0.460416	0.459751	114.004	112.326	36.4589	36.0375
33.2857	35.43	0.45159	0.440733	0.456673	0.461996	79.1529	82.6822	36.0163	37.6353																								33.2857	35.43	0.457932	0.44986	0.465345	0.466884	101.543	102.746	36.1771	37.8357
39.4286	39.71	0.445615	0.443882	0.454985	0.456902	91.0445	92.1082	37.6368	37.768																								39.4286	39.71	0.437943	0.437367	0.456812	0.457099	115.916	116.364	37.5114	37.6297
34	36.71	0.451258	0.440875	0.459105	0.464161	85.3888	89.2032	38.3134	39.615																								34	36.71	0.442257	0.434783	0.459297	0.460095	110.789	112.67	38.4754	39.685
38.7143	40.86	0.44685	0.447292	0.455464	0.454273	86.072	85.552	37.9444	37.9341																								38.7143	40.86	0.432262	0.431984	0.465266	0.46501	111.403	111.208	36.9125	36.8881
34.8571	35.86	0.435824	0.425747	0.461511	0.467154	89.3577	92.7693	37.1771	38.5694																								34.8571	35.86	0.408124	0.401783	0.458857	0.460206	120.72	121.738	39.5982	40.9977
35	35.57	0.444186	0.434262	0.449731	0.455402	86.821	90.057	37.513	38.9481																								35	35.57	0.436169	0.430093	0.451948	0.453515	120.193	120.932	37.5339	39.0164
35	35.43	0.436058	0.426205	0.450854	0.456478	89.0344	92.1845	35.7285	37.1898																								35	35.43	0.407928	0.401909	0.464679	0.466352	127.322	127.943	36.0825	37.6115
32.8571	33.29	0.432433	0.424648	0.462283	0.462816	76.0874	75.8071	35.6514	37.6765																								32.8571	33.29	0.424348	0.414447	0.458184	0.462081	100.855	100.155	35.0113	37.5064
32.8571	33.43	0.435955	0.427846	0.469246	0.470377	84.8718	85.0471	36.0454	38.05																								32.8571	33.43	0.409895	0.400466	0.464541	0.468229	101.82	101.265	34.0923	36.5295
40.7143	44.43	0.442597	0.449186	0.463593	0.456719	94.3385	91.5719	37.7023	37.1206																								40.7143	44.43	0.444877	0.451121	0.454641	0.452385	121.751	118.606	37.1563	36.6404
40.4286	42.43	0.449044	0.454228	0.446819	0.442126	81.5051	80.1785	35.3657	34.9099																								40.4286	42.43	0.412843	0.416272	0.462341	0.461312	115.365	113.663	36.0471	35.6879
[truncated: 14 more columns]

## Sheet: Figure_3a
Euclidean Distances
0	52.0816	27.7154	44.977	55.78	64.6889	26.3531	56.374	53.8041	70.8679	23.9268	62.2509	32.9143	66.5784	46.3932	68.3856	21.0952	62.7698	23.4007	32.172	44.9086	51.6577	42.2872	48.5025	58.428	59.574	56.9025	59.5584	28.7527	58.2337	40.9432	46.2893	24.0664	33.4712	38.3684	44.9706	40.306	58.8173	48.0436	60.6742	43.0559	60.1486	59.8366	62.1161	55.7431	60.746	56.2204	65.1997	54.999	65.9765
52.0816	0	45.6562	26.9485	64.6024	57.3574	55.1547	28.247	70.2367	56.1036	62.0806	24.4811	65.0081	34.6558	67.0004	47.207	60.0968	22.9588	30.9238	21.6391	51.3017	45.8319	47.5105	43.9281	62.2367	56.4815	60.5143	56.703	56.0801	30.6063	45.2897	40.2448	32.0224	21.9016	41.7875	37.1405	56.5386	40.2464	60.0911	48.0688	58.8352	44.5853	63.6266	52.2139	59.2828	52.5889	64.1448	56.654	65.1756	52.9659
27.7154	45.6562	0	25.1101	38.8081	45.0029	11.2258	36.1536	37.0366	48.922	26.8946	47.5225	25.526	47.9493	36.6206	50.7008	35.3323	54.0965	24.0734	29.5048	36.7564	40.7424	15.48	22.1943	37.5917	38.6153	41.4435	43.3787	30.9664	47.3731	21.1592	25.1289	32.1202	33.2721	50.1019	52.6242	46.8177	55.9642	50.3417	56.9879	43.132	52.3911	75.3601	73.0987	73.6521	75.0538	70.2743	74.3967	75.5158	79.0175
44.977	26.9485	25.1101	0	45.5931	40.7182	35.5065	13.0034	49.166	39.4838	47.9533	26.0506	46.7377	27.6613	50.0805	37.8877	52.3876	35.4871	26.9058	23.3125	40.8108	37.5052	22.1566	17.8192	41.2389	37.125	44.4552	42.1225	45.5003	32.5642	25.5156	20.0733	34.5263	27.4191	50.7568	48.9675	54.1275	47.1995	56.2169	50.8431	51.3858	44.3698	76.2341	68.6268	74.1983	71.2183	72.9912	70.4475	78.5409	73.3376
55.78	64.6024	38.8081	45.5931	0	18.8237	35.721	45.8835	10.9778	28.9731	37.1441	51.1105	29.3239	45.7556	15.5682	34.7104	45.8965	57.6767	56.7339	58.7519	22.1591	26.1597	29.9256	32.5893	9.18822	14.6372	8.84114	15.233	32.8115	44.5258	21.2892	25.9682	53.2061	52.058	60.1983	60.5103	42.4983	50.3351	38.0605	45.1332	31.2201	39.6908	79.8165	78.2238	85.0881	86.5553	70.8896	74.161	88.1392	90.1619
64.6889	57.3574	45.0029	40.7182	18.8237	0	46.46	35.7442	28.7207	11.2809	51.0487	38.3504	44.8479	30.6902	32.8198	17.6326	57.5909	46.4446	58.8459	57.8411	26.9989	22.2104	32.8315	30.321	14.7298	7.61339	14.4489	9.58799	44.2144	33.6923	24.543	22.3431	55.5725	50.6661	61.8758	59.421	49.2748	43.8575	44.1989	39.7304	39.787	31.8143	81.6771	76.4089	86.8574	85.5359	74.0039	72.3298	91.5166	87.9398
26.3531	55.1547	11.2258	35.5065	35.721	46.46	0	45.4338	31.5115	52.3928	17.9767	55.7542	15.338	55.4996	30.0134	55.101	29.5525	61.5245	31.7479	38.4766	35.5141	42.2828	20.7683	29.1641	36.562	39.7168	39.7997	43.5154	25.7173	53.2291	23.4574	30.3018	36.2618	39.7881	51.9936	55.7947	44.0882	59.3752	47.4177	58.8974	39.4349	55.1154	75.719	75.7148	75.1296	78.2471	69.4759	76.1425	76.1069	82.7984
56.374	28.247	36.1536	13.0034	45.8835	35.7442	45.4338	0	51.6741	31.6769	56.6655	16.6644	54.4039	15.5892	53.6298	28.9311	60.8575	29.5069	38.5758	33.3628	42.1566	35.6222	28.6342	21.3593	40.4265	34.2423	43.2159	39.0088	52.0326	26.6981	29.2571	21.0018	42.7181	33.6389	55.4687	51.7604	57.9579	44.3294	58.2598	47.8157	54.3715	40.1357	79.4797	70.1136	78.8737	74.4323	76.1023	70.879	84.2267	75.7472
53.8041	70.2367	37.0366	49.166	10.9778	28.7207	31.5115	51.6741	0	37.6286	33.2661	59.1642	23.3217	54.0877	13.9661	44.8286	44.5299	66.1669	57.7264	61.2775	29.0967	35.3808	29.825	34.6935	15.2395	23.081	19.5835	26.1051	33.0518	53.5315	25.0091	31.404	56.0296	56.4828	64.7583	66.3826	46.467	59.1912	43.3171	54.3347	35.4382	49.4527	84.8006	84.6225	89.3319	91.9287	75.7447	81.1105	91.482	96.0096
70.8679	56.1036	48.922	39.4838	28.9731	11.2809	52.3928	31.6769	37.6286	0	59.614	34.82	53.3226	24.9075	43.2826	15.2112	66.3263	45.1301	61.6189	59.3247	36.4837	29.647	35.2592	30.1227	22.4592	15.0725	25.6387	20.3458	53.3852	34.2606	30.3472	25.1447	60.3415	53.7775	67.8245	64.3742	58.411	47.8863	53.8596	45.2809	49.8367	36.4958	88.3081	81.262	92.6525	89.9712	81.5486	77.8042	97.861	91.7667
23.9268	62.0806	26.8946	47.9533	37.1441	51.0487	17.9767	56.6655	33.2661	59.614	0	62.9795	11.4108	63.8117	24.6935	59.9515	14.5062	65.4373	38.8694	45.9637	31.6919	41.6929	35.3914	43.1472	42.0232	45.6236	40.0631	44.9691	13.8187	56.2452	30.8235	39.1438	35.5642	42.2836	45.3245	50.9484	32.3465	56.6383	36.527	54.7476	28.9789	53.5156	65.3164	68.722	66.5179	72.0284	57.821	68.0844	66.4045	77.3249
62.2509	24.4811	47.5225	26.0506	51.1105	38.3504	55.7542	16.6644	59.1642	34.82	62.9795	0	62.3984	11.3119	58.428	24.7062	63.9523	14.2037	44.8066	37.884	42.0594	32.728	41.6579	35.5066	47.388	39.7811	45.7122	39.9551	54.9861	15.0504	36.9117	29.2102	43.1336	32.5228	50.0979	44.0722	55.1337	32.8218	54.7299	37.8054	53.297	30.8272	71.063	59.5986	71.6133	65.4008	68.4959	59.7877	78.1478	65.7491
32.9143	65.0081	25.526	46.7377	29.3239	44.8479	15.338	54.4039	23.3217	53.3226	11.4108	62.3984	0	61.218	18.4534	56.3297	25.4293	67.0086	43.7346	50.1334	31.0219	40.5834	29.7176	37.8383	33.6328	38.6876	34.2906	39.9548	19.5354	56.6072	26.6308	35.3298	42.6805	47.2194	53.508	57.8855	38.4711	59.5412	40.2218	56.7888	31.7071	54.0531	74.2513	76.4504	76.2319	80.8097	66.2143	75.0549	76.7515	85.7619
66.5784	34.6558	47.9493	27.6613	45.7556	30.6902	55.4996	15.5892	54.0877	24.9075	63.8117	11.3119	61.218	0	55.655	17.4496	66.9454	24.2018	50.6218	44.927	41.5336	31.8837	38.6337	31.4522	40.6857	32.6627	40.803	34.6323	56.4282	19.8163	34.6361	26.1607	50.0364	40.3015	57.8175	52.4011	58.4122	38.291	56.6029	40.8734	54.2748	32.4395	78.9974	68.4849	80.6763	75.2665	75.1619	67.481	86.9365	75.9148
46.3932	67.0004	36.6206	50.0805	15.5682	32.8198	30.0134	53.6298	13.9661	43.2826	24.6935	58.428	18.4534	55.655	0	45.9544	33.129	62.5597	53.379	57.3651	20.5242	30.138	34.0551	39.5988	23.6089	28.6172	19.3974	26.2363	21.2856	50.0264	24.8593	32.6888	48.0487	50.1724	53.9542	56.4659	33.5323	51.584	30.7642	46.3913	22.6373	43.5192	72.3226	73.6876	77.4919	81.1179	62.8754	69.9254	79.2488	85.5644
68.3856	47.207	50.7008	37.8877	34.7104	17.6326	55.101	28.9311	44.8286	15.2112	59.9515	24.7062	56.3297	17.4496	45.9544	0	63.3814	31.9931	57.7423	54.02	32.3453	22.0851	40.1428	35.0535	31.236	22.8824	28.0944	20.909	50.9895	20.9096	31.6964	25.7023	53.3686	45.6964	57.7242	52.8924	51.4434	34.2469	47.0748	32.6382	45.1135	23.6316	76.658	68.2187	81.3043	77.52	70.736	64.6617	87.255	78.7833
21.0952	60.0968	35.3323	52.3876	45.8965	57.5909	29.5525	60.8575	44.5299	66.3263	14.5062	63.9523	25.4293	66.9454	33.129	63.3814	0	63.2247	38.2824	44.8379	33.289	42.8472	45.2002	51.7839	51.5191	53.5027	46.349	50.2002	13.6428	55.4557	38.1471	45.3773	29.5836	38.4821	34.5112	41.6086	24.0311	51.6967	31.1176	50.5636	26.263	51.5982	52.1147	57.303	53.207	59.9731	45.0502	57.1328	52.5065	65.6541
62.7698	22.9588	54.0965	35.4871	57.6767	46.4446	61.5245	29.5069	66.1669	45.1301	65.4373	14.2037	67.0086	24.2018	62.5597	31.9931	63.2247	0	46.5304	39.1321	43.547	34.4128	51.2081	46.5915	55.9316	48.578	51.1221	45.5336	55.6409	13.7114	43.9589	38.0135	40.4099	30.0043	42.1454	34.5635	51.2252	24.0484	51.4362	31.5285	52.1171	27.4649	60.104	47.1847	60.8701	53.4419	58.8158	47.698	68.1136	53.1513
23.4007	30.9238	24.0734	26.9058	56.7339	58.8459	31.7479	38.5758	57.7264	61.6189	38.8694	44.8066	43.7346	50.6218	53.379	57.7423	38.2824	46.5304	0	9.45673	45.4708	47.109	35.4891	37.8584	56.2455	54.5157	56.1952	56.157	38.8902	45.4787	36.38	37.1442	17.8718	19.5179	37.863	40.2009	47.3855	51.3586	53.6948	55.9286	49.4562	53.382	62.9735	59.0035	57.4544	57.3514	61.3587	63.3916	59.6715	60.8573
32.172	21.6391	29.5048	23.3125	58.7519	57.8411	38.4766	33.3628	61.2775	59.3247	45.9637	37.884	50.1334	44.927	57.3651	54.02	44.8379	39.1321	9.45673	0	46.5926	45.9447	37.6259	37.8563	57.5014	54.4089	57.0924	55.8288	43.7954	40.1961	37.8159	36.4603	19.3679	15.7929	37.5251	37.7567	49.7067	47.4298	55.3435	53.1544	51.9778	50.2337	62.5067	56.1258	56.9155	54.6993	61.7083	60.8364	60.3403	57.3507
44.9086	51.3017	36.7564	40.8108	22.1591	26.9989	35.5141	42.1566	29.0967	36.4837	31.6919	42.0594	31.0219	41.5336	20.5242	32.3453	33.289	43.547	45.4708	46.5926	0	11.3959	34.2091	36.5609	27.2892	25.875	17.0504	18.3837	20.2524	31.1011	20.0802	24.4467	36.1072	35.4943	38.8251	38.9549	22.5294	31.1225	19.1452	26.6312	13.7319	23.7269	57.9117	56.1609	63.3856	64.7259	49.4452	52.3164	66.9312	68.3985
51.6577	45.8319	40.7424	37.5052	26.1597	22.2104	42.2828	35.6222	35.3808	29.647	41.6929	32.728	40.5834	31.8837	30.138	22.0851	42.8472	34.4128	47.109	45.9447	11.3959	0	35.6353	35.2034	28.3528	23.5598	18.6889	15.2693	30.5361	21.1047	21.9377	21.9043	38.228	34.2649	40.4069	37.9348	29.5844	24.3132	25.6801	20.4891	23.3163	14.4582	59.4892	54.661	64.892	63.9768	52.1225	50.7337	69.6953	66.7038
42.2872	47.5105	15.48	22.1566	29.9256	32.8315	20.7683	28.6342	29.825	35.2592	35.3914	41.6579	29.7176	38.6337	34.0551	40.1428	45.2002	51.2081	35.4891	37.6259	34.2091	35.6353	0	8.72748	25.6516	26.0698	32.8514	33.8763	36.5135	42.7451	14.264	15.5696	41.4376	39.1104	57.2409	57.8002	50.9269	54.6387	51.709	54.5881	44.4142	48.0756	82.2494	78.3228	82.3724	82.4195	76.3397	78.1959	85.3384	85.7636
48.5025	43.9281	22.1943	17.8192	32.5893	30.321	29.1641	21.3593	34.6935	30.1227	43.1472	35.5066	37.8383	31.4522	39.5988	35.0535	51.7839	46.5915	37.8584	37.8563	36.5609	35.2034	8.72748	0	26.5983	24.6017	34.0462	33.267	42.4531	38.839	17.0649	13.3628	43.9273	39.378	59.2323	58.47	54.6505	53.0718	54.8235	53.6112	48.2957	46.2166	84.2792	78.7042	84.4157	83.1396	78.8407	78.5889	88.134	85.9055
58.428	62.2367	37.5917	41.2389	9.18822	14.7298	36.562	40.4265	15.2395	22.4592	42.0232	47.388	33.6328	40.6857	23.6089	31.236	51.5191	55.9316	56.2455	57.5014	27.2892	28.3528	25.6516	26.5983	0	8.47137	13.471	16.2025	38.6839	43.3564	20.0605	22.2894	55.0052	52.4348	63.9278	63.4985	48.9819	52.4451	45.06	48.2731	38.393	41.4784	84.9752	81.9007	89.3839	89.8252	76.7275	78.4223	92.859	93.0646
59.574	56.4815	38.6153	37.125	14.6372	7.61339	39.7168	34.2423	23.081	15.0725	45.6236	39.7811	38.6876	32.6627	28.6172	22.8824	53.5027	48.578	54.5157	54.4089	25.875	23.5598	26.0698	24.6017	8.47137	0	13.4701	11.9144	40.4241	36.1041	19.0087	18.0956	52.7394	48.6359	61.0738	59.5276	48.362	46.6628	44.303	43.0759	38.6372	35.4456	82.2007	77.6533	86.5449	85.8652	74.5207	74.2465	90.7043	88.6404
56.9025	60.5143	41.4435	44.4552	8.84114	14.4489	39.7997	43.2159	19.5835	25.6387	40.0631	45.7122	34.2906	40.803	19.3974	28.0944	46.349	51.1221	56.1952	57.0924	17.0504	18.6889	32.8514	34.0462	13.471	13.4701	0	7.33028	32.73	37.5985	21.4406	24.4591	50.6813	48.5473	55.5992	54.9321	38.5501	42.5618	33.1672	36.9616	27.675	31.3806	74.3631	71.8605	80.2903	81.0062	65.5765	67.3172	83.9721	84.2708
59.5584	56.703	43.3787	42.1225	15.233	9.58799	43.5154	39.0088	26.1051	20.3458	44.9691	39.9551	39.9548	34.6323	26.2363	20.909	50.2002	45.5336	56.157	55.8288	18.3837	15.2693	33.8763	33.267	16.2025	11.9144	7.33028	0	36.6427	31.9641	22.3154	22.6691	50.4882	46.8357	54.9376	53.0896	40.3072	38.4078	34.7999	33.2159	30.5451	26.4999	73.7439	69.7034	79.62	79.1892	65.5289	65.1642	83.9752	81.97
28.7527	56.0801	30.9664	45.5003	32.8115	44.2144	25.7173	52.0326	33.0518	53.3852	13.8187	54.9861	19.5354	56.4282	21.2856	50.9895	13.6428	55.6409	38.8902	43.7954	20.2524	30.5361	36.5135	42.4531	38.6839	40.4241	32.73	36.6427	0	45.8638	26.8695	34.4088	30.1029	35.5886	35.5092	40.1685	19.3279	43.8395	23.1357	41.3941	15.8563	41.0299	55.0267	57.5752	58.1475	62.825	46.8153	55.8137	59.2531	67.8413
58.2337	30.6063	47.3731	32.5642	44.5258	33.6923	53.2291	26.6981	53.5315	34.2606	56.2452	15.0504	56.6072	19.8163	50.0264	20.9096	55.4557	13.7114	45.4787	40.1961	31.1011	21.1047	42.7451	38.839	43.3564	36.1041	37.5985	31.9641	45.8638	0	33.2435	27.9382	38.1887	29.2124	40.4399	34.233	42.4801	18.6713	41.1416	22.7849	41.0236	16.1101	59.6913	49.4765	62.6147	57.6174	55.8439	47.8082	69.1389	58.5751
40.9432	45.2897	21.1592	25.5156	21.2892	24.543	23.4574	29.2571	25.0091	30.3472	30.8235	36.9117	26.6308	34.6361	24.8593	31.6964	38.1471	43.9589	36.38	37.8159	20.0802	21.9377	14.264	17.0649	20.0605	19.0087	21.4406	22.3154	26.8695	33.2435	0	8.83172	35.6825	33.3649	47.5856	47.7409	38.4508	42.4427	38.1537	41.2399	31.3076	35.2219	71.2622	67.6825	73.2739	73.5335	64.5205	66.2945	76.6576	76.9535
46.2893	40.2448	25.1289	20.0733	25.9682	22.3431	30.3018	21.0018	31.404	25.1447	39.1438	29.2102	35.3298	26.1607	32.6888	25.7023	45.3773	38.0135	37.1442	36.4603	24.4467	21.9043	15.5696	13.3628	22.2894	18.0956	24.4591	22.6691	34.4088	27.9382	8.83172	0	37.471	32.5127	49.435	48.0718	43.4091	40.5435	42.7578	40.4083	37.0516	33.1656	73.3739	67.8193	75.0368	73.7638	67.4124	66.7009	79.2104	76.5381
24.0664	32.0224	32.1202	34.5263	53.2061	55.5725	36.2618	42.7181	56.0296	60.3415	35.5642	43.1336	42.6805	50.0364	48.0487	53.3686	29.5836	40.4099	17.8718	19.3679	36.1072	38.228	41.4376	43.9273	55.0052	52.7394	50.6813	50.4882	30.1029	38.1887	35.6825	37.471	0	11.1218	20.2399	23.5444	32.1463	37.9027	39.2578	42.2687	37.0905	42.1036	45.8267	42.7465	42.2801	43.0398	43.6169	46.3104	45.1635	47.1875
33.4712	21.9016	33.2721	27.4191	52.058	50.6661	39.7881	33.6389	56.4828	53.7775	42.2836	32.5228	47.2194	40.3015	50.1724	45.6964	38.4821	30.0043	19.5179	15.7929	35.4943	34.2649	39.1104	39.378	52.4348	48.6359	48.5473	46.8357	35.5886	29.2124	33.3649	32.5127	11.1218	0	24.2546	23.221	36.5406	32.4326	41.7292	38.1505	39.9173	36.5165	49.6708	42.9486	46.7828	44.5289	47.8878	46.2434	51.2743	47.4259
38.3684	41.7875	50.1019	50.7568	60.1983	61.8758	51.9936	55.4687	64.7583	67.8245	45.3245	50.0979	53.508	57.8175	53.9542	57.7242	34.5112	42.1454	37.863	37.5251	38.8251	40.4069	57.2409	59.2323	63.9278	61.0738	55.5992	54.9376	35.5092	40.4399	47.5856	49.435	20.2399	24.2546	0	9.10229	25.3802	30.4935	32.6556	34.6987	35.1673	38.8757	26.0266	24.2748	25.7499	27.5293	24.2362	27.1623	30.1705	32.3701
44.9706	37.1405	52.6242	48.9675	60.5103	59.421	55.7947	51.7604	66.3826	64.3742	50.9484	44.0722	57.8855	52.4011	56.4659	52.8924	41.6086	34.5635	40.2009	37.7567	38.9549	37.9348	57.8002	58.47	63.4985	59.5276	54.9321	53.0896	40.1685	34.233	47.7409	48.0718	23.5444	23.221	9.10229	0	29.1513	23.5721	34.42	29.5081	37.609	33.6714	27.8912	20.6522	28.6324	26.368	27.0195	23.276	34.9062	29.7343
40.306	56.5386	46.8177	54.1275	42.4983	49.2748	44.0882	57.9579	46.467	58.411	32.3465	55.1337	38.4711	58.4122	33.5323	51.4434	24.0311	51.2252	47.3855	49.7067	22.5294	29.5844	50.9269	54.6505	48.9819	48.362	38.5501	40.3072	19.3279	42.4801	38.4508	43.4091	32.1463	36.5406	25.3802	29.1513	0	32.7609	9.48824	29.6494	11.8911	33.4199	38.9025	42.3164	45.57	50.2076	29.3853	38.5692	47.7343	55.0234
58.8173	40.2464	55.9642	47.1995	50.3351	43.8575	59.3752	44.3294	59.1912	47.8863	56.6383	32.8218	59.5412	38.291	51.584	34.2469	51.6967	24.0484	51.3586	47.4298	31.1225	24.3132	54.6387	53.0718	52.4451	46.6628	42.5618	38.4078	43.8395	18.6713	42.4427	40.5435	37.9027	32.4326	30.4935	23.5721	32.7609	0	31.33	9.45431	35.027	12.7988	43.7853	34.4987	49.6161	45.4987	39.5078	30.4928	56.3984	46.7587
48.0436	60.0911	50.3417	56.2169	38.0605	44.1989	47.4177	58.2598	43.3171	53.8596	36.527	54.7299	40.2218	56.6029	30.7642	47.0748	31.1176	51.4362	53.6948	55.3435	19.1452	25.6801	51.709	54.8235	45.06	44.303	33.1672	34.7999	23.1357	41.1416	38.1537	42.7578	39.2578	41.7292	32.6556	34.42	9.48824	31.33	0	25.6742	8.68526	29.3045	44.2216	46.5426	52.616	56.2586	34.0346	40.982	55.3969	60.5211
60.6742	48.0688	56.9879	50.8431	45.1332	39.7304	58.8974	47.8157	54.3347	45.2809	54.7476	37.8054	56.7888	40.8734	46.3913	32.6382	50.5636	31.5285	55.9286	53.1544	26.6312	20.4891	54.5881	53.6112	48.2731	43.0759	36.9616	33.2159	41.3941	22.7849	41.2399	40.4083	42.2687	38.1505	34.6987	29.5081	29.6494	9.45431	25.6742	0	29.9136	9.10554	46.4386	39.8201	54.2305	51.7973	40.0881	33.8264	60.3372	53.5816
43.0559	58.8352	43.132	51.3858	31.2201	39.787	39.4349	54.3715	35.4382	49.8367	28.9789	53.297	31.7071	54.2748	22.6373	45.1135	26.263	52.1171	49.4562	51.9778	13.7319	23.3163	44.4142	48.2957	38.393	38.6372	27.675	30.5451	15.8563	41.0236	31.3076	37.0516	37.0905	39.9173	35.1673	37.609	11.8911	35.027	8.68526	29.9136	0	31.1316	50.3798	52.3744	57.1407	60.9029	40.643	47.9214	59.5004	65.358
60.1486	44.5853	52.3911	44.3698	39.6908	31.8143	55.1154	40.1357	49.4527	36.4958	53.5156	30.8272	54.0531	32.4395	43.5192	23.6316	51.5982	27.4649	53.382	50.2337	23.7269	14.4582	48.0756	46.2166	41.4784	35.4456	31.3806	26.4999	41.0299	16.1101	35.2219	33.1656	42.1036	36.5165	38.8757	33.6714	33.4199	12.7988	29.3045	9.10554	31.1316	0	54.0703	46.6641	60.5239	57.5883	47.9177	41.8216	66.602	59.2513
59.8366	63.6266	75.3601	76.2341	79.8165	81.6771	75.719	79.4797	84.8006	88.3081	65.3164	71.063	74.2513	78.9974	72.3226	76.658	52.1147	60.104	62.9735	62.5067	57.9117	59.4892	82.2494	84.2792	84.9752	82.2007	74.3631	73.7439	55.0267	59.6913	71.2622	73.3739	45.8267	49.6708	26.0266	27.8912	38.9025	43.7853	44.2216	46.4386	50.3798	54.0703	0	16.441	14.6106	20.9411	11.3477	17.7642	18.7658	25.5189
62.1161	52.2139	73.0987	68.6268	78.2238	76.4089	75.7148	70.1136	84.6225	81.262	68.722	59.5986	76.4504	68.4849	73.6876	68.2187	57.303	47.1847	59.0035	56.1258	56.1609	54.661	78.3228	78.7042	81.9007	77.6533	71.8605	69.7034	57.5752	49.4765	67.6825	67.8193	42.7465	42.9486	24.2748	20.6522	42.3164	34.4987	46.5426	39.8201	52.3744	46.6641	16.441	0	19.8077	14.2982	22.4721	10.5604	28.0031	15.9279
55.7431	59.2828	73.6521	74.1983	85.0881	86.8574	75.1296	78.8737	89.3319	92.6525	66.5179	71.6133	76.2319	80.6763	77.4919	81.3043	53.207	60.8701	57.4544	56.9155	63.3856	64.892	82.3724	84.4157	89.3839	86.5449	80.2903	79.62	58.1475	62.6147	73.2739	75.0368	42.2801	46.7828	25.7499	28.6324	45.57	49.6161	52.616	54.2305	57.1407	60.5239	14.6106	19.8077	0	12.9256	23.8147	27.2721	8.57575	18.8978
60.746	52.5889	75.0538	71.2183	86.5553	85.5359	78.2471	74.4323	91.9287	89.9712	72.0284	65.4008	80.8097	75.2665	81.1179	77.52	59.9731	53.4419	57.3514	54.6993	64.7259	63.9768	82.4195	83.1396	89.8252	85.8652	81.0062	79.1892	62.825	57.6174	73.5335	73.7638	43.0398	44.5289	27.5293	26.368	50.2076	45.4987	56.2586	51.7973	60.9029	57.5883	20.9411	14.2982	12.9256	0	30.2734	24.6167	20.9557	6.38714
56.2204	64.1448	70.2743	72.9912	70.8896	74.0039	69.4759	76.1023	75.7447	81.5486	57.821	68.4959	66.2143	75.1619	62.8754	70.736	45.0502	58.8158	61.3587	61.7083	49.4452	52.1225	76.3397	78.8407	76.7275	74.5207	65.5765	65.5289	46.8153	55.8439	64.5205	67.4124	43.6169	47.8878	24.2362	27.0195	29.3853	39.5078	34.0346	40.0881	40.643	47.9177	11.3477	22.4721	23.8147	30.2734	0	19.1672	26.5525	34.9849
65.1997	56.654	74.3967	70.4475	74.161	72.3298	76.1425	70.879	81.1105	77.8042	68.0844	59.7877	75.0549	67.481	69.9254	64.6617	57.1328	47.698	63.3916	60.8364	52.3164	50.7337	78.1959	78.5889	78.4223	74.2465	67.3172	65.1642	55.8137	47.8082	66.2945	66.7009	46.3104	46.2434	27.1623	23.276	38.5692	30.4928	40.982	33.8264	47.9214	41.8216	17.7642	10.5604	27.2721	24.6167	19.1672	0	34.3666	26.1202
54.999	65.1756	75.5158	78.5409	88.1392	91.5166	76.1069	84.2267	91.482	97.861	66.4045	78.1478	76.7515	86.9365	79.2488	87.255	52.5065	68.1136	59.6715	60.3403	66.9312	69.6953	85.3384	88.134	92.859	90.7043	83.9721	83.9752	59.2531	69.1389	76.6576	79.2104	45.1635	51.2743	30.1705	34.9062	47.7343	56.3984	55.3969	60.3372	59.5004	66.602	18.7658	28.0031	8.57575	20.9557	26.5525	34.3666	0	26.641
65.9765	52.9659	79.0175	73.3376	90.1619	87.9398	82.7984	75.7472	96.0096	91.7667	77.3249	65.7491	85.7619	75.9148	85.5644	78.7833	65.6541	53.1513	60.8573	57.3507	68.3985	66.7038	85.7636	85.9055	93.0646	88.6404	84.2708	81.97	67.8413	58.5751	76.9535	76.5381	47.1875	47.4259	32.3701	29.7343	55.0234	46.7587	60.5211	53.5816	65.358	59.2513	25.5189	15.9279	18.8978	6.38714	34.9849	26.1202	26.641	0
52.2172	70.9335	73.5748	80.1123	82.8374	88.5417	72.1873	86.1487	85.3934	96.1609	59.8674	81.1321	70.3665	88.6631	72.351	86.6446	45.4242	72.2241	61.5395	63.7571	62.4433	67.0603	83.3456	87.1341	88.6168	87.4857	79.225	80.236	52.9466	70.631	73.934	77.8055	46.1953	53.7856	31.1195	37.6676	41.1125	57.1039	48.7003	58.9879	52.8123	65.5728	19.6922	33.9123	19.1448	31.865	21.8093	36.6874	13.6787	37.8424
73.3367	53.8069	83.2838	75.0359	90.7329	86.5302	87.4669	75.4725	97.665	89.7139	82.505	63.4421	90.0008	73.4128	87.6872	75.7906	71.5913	49.822	66.4623	61.8824	69.1547	65.8755	88.1578	87.394	93.339	88.188	84.0385	80.9448	71.8125	55.9894	78.6098	77.3232	52.5635	50.7834	37.3058	32.2165	57.7198	43.5038	61.6451	50.4573	67.1741	56.2995	29.917	16.1993	28.2483	16.5563	38.0987	23.6491	36.4026	11.4634
58.1313	78.0384	76.5058	84.1454	77.7553	84.4934	73.4946	88.9435	80.5866	93.2299	58.9023	83.4343	68.296	89.4556	66.8337	84.1407	45.1486	74.9727	69.1842	71.6341	58.225	63.6495	84.3163	88.3382	84.6904	84.0915	73.8997	75.4265	50.4686	70.8764	73.1837	77.7499	52.5913	59.548	36.2812	41.9476	35.8107	55.5508	41.1461	54.7786	46.5872	62.187	22.924	38.4413	31.4362	42.2176	17.7066	36.3419	28.9303	47.6267
79.8742	62.6297	88.0861	80.5556	87.9492	83.4993	91.0183	79.3934	95.7277	87.4679	84.2749	66.0767	90.9395	74.4565	85.3182	73.1194	73.5721	52.4264	75.145	71.0568	66.6431	63.097	91.0919	90.329	91.4032	86.27	80.4919	77.3072	71.9934	55.8264	79.6283	78.6807	59.3488	57.4717	41.5493	36.0514	55.1049	39.8876	56.7334	44.4171	63.7648	51.7913	29.3506	18.5705	35.6337	28.4274	34.4131	16.8739	43.2601	26.0411
50.8332	68.1001	60.4968	67.9999	52.8324	59.9265	56.85	71.2217	56.6579	69.4679	42.8536	66.7498	49.3557	70.2216	43.0918	61.8384	32.8938	61.092	60.0615	62.3451	34.3562	40.681	64.7019	68.4697	60.2219	59.8808	48.6356	50.5249	31.2846	53.0365	51.9845	56.9141	43.8208	48.7066	31.7693	35.6527	14.1159	39.6008	15.7306	35.4841	22.0206	41.6181	34.6233	42.1021	44.5691	50.9663	23.4465	36.4969	45.8397	55.8543
68.5423	51.4869	68.6047	60.8002	59.8975	53.9179	71.0648	57.5741	68.9148	58.3525	65.9425	44.8457	69.54	50.1037	60.1869	44.4074	59.2387	34.3991	63.1549	59.4163	40.6097	35.0482	67.6609	66.3698	63.0286	57.5698	51.7377	47.885	52.4589	31.2319	54.8521	53.5597	48.079	44.0424	35.4244	28.638	37.3771	13.6402	35.0524	14.8108	41.2473	22.3281	39.7384	30.7783	48.4027	44.1544	35.8625	23.6565	55.4812	44.7392
9.70818	55.8766	37.0385	52.5693	61.8202	70.8809	35.1392	63.3942	60.2845	77.5945	28.63	67.3582	39.1321	72.5806	51.207	73.8079	20.7961	65.9541	29.4223	37.2334	48.657	55.6718	51.1111	57.0872	65.377	66.3352	62.2449	64.8783	31.5865	62.0397	48.1111	53.4843	25.7171	36.4919	35.391	43.1895	39.2948	59.8357	47.9974	61.8121	44.3729	62.693	53.841	58.0125	49.1706	55.6693	50.8708	61.5132	47.3474	61.2993
54.1779	10.0394	52.4891	36.3282	71.1113	64.4068	61.2269	37.8205	76.9392	63.9076	65.9844	31.4112	70.3021	42.3809	72.2005	53.5774	61.8224	25.2453	34.7091	25.8974	55.4508	50.3107	55.8647	52.9802	69.678	63.957	66.4776	62.7306	59.2046	34.7229	52.3355	48.09	32.6297	23.8621	38.5126	33.3588	57.0163	40.0318	61.2397	48.7617	61.1867	47.0345	57.7591	45.5141	52.3723	44.5175	59.8499	51.2124	58.6319	44.3052
35.6712	54.1034	58.5443	64.068	82.5397	87.0385	60.3989	73.0124	83.8122	92.3478	55.0847	71.9111	65.4914	80.5116	73.7921	84.4151	43.8555	65.6502	39.6495	42.3371	64.3775	67.9682	71.2439	74.7087	85.65	84.2338	80.3992	80.971	52.7119	66.9651	66.7953	69.4649	32.1477	40.3117	31.7281	38.1577	50.4796	61.1684	59.6941	66.148	59.9	69.1824	41.589	44.4958	30.2156	35.7845	45.0993	52.0351	27.8819	40.8578
54.5786	36.3675	65.7013	58.2836	87.3194	84.8271	71.9481	63.072	91.8158	86.8894	71.6755	57.2126	79.5331	68.0557	83.7875	76.0435	62.7796	48.1401	43.1938	38.6023	68.2113	66.3918	73.9879	73.7416	88.1999	83.8735	82.976	80.7127	65.5827	55.6616	69.3658	68.0177	36.9093	36.0075	35.153	33.6182	60.1337	52.2361	66.979	60.5494	68.5377	62.635	45.5096	36.666	34.4818	27.2389	51.8902	46.3567	39.2981	27.3434
25.4205	60.6125	51.8763	63.6699	73.8131	81.7337	50.6813	73.502	73.4594	88.5598	42.1238	74.4864	53.2552	81.2803	62.8354	82.5512	30.3907	70.1142	39.3707	45.0697	57.4851	63.7071	65.2964	70.4572	78.0125	78.1747	72.9218	74.9635	41.861	68.0212	60.6058	65.2794	31.4731	42.1935	32.945	41.5078	42.6692	62.1641	52.131	64.9206	51.06	67.7542	44.573	51.0668	37.8064	46.2724	44.0487	55.8588	34.1207	52.2293
61.6113	25.1603	65.0474	51.1097	82.0275	75.6801	72.7351	52.2444	88.2201	75.919	74.7177	43.2636	80.4967	54.5578	81.7853	63.9869	67.9291	33.1372	45.3943	37.8192	63.9521	59.1097	69.5423	67.214	81.6654	75.9137	76.6658	72.922	66.8979	43.6459	64.4769	60.9791	39.5993	33.3969	38.6431	32.9543	60.9545	43.2019	65.6483	52.5039	67.3556	53.166	51.4601	37.8911	44.8177	34.617	56.1729	45.3824	51.7174	32.8011
24.0126	68.2895	49.0767	65.6432	65.6702	76.7883	44.4168	75.3467	63.8363	85.0416	31.5348	77.6462	42.8738	82.5242	52.5904	80.8698	19.7795	74.8409	44.5845	51.6791	51.8208	60.3854	61.7323	68.22	71.0895	72.799	65.9291	69.3894	33.229	69.7201	56.3605	62.8126	36.471	47.4327	38.2485	47.1532	37.0247	63.7493	45.7049	64.151	43.4189	66.7677	49.8718	58.3578	47.6055	57.0499	45.6437	60.4255	43.9387	63.2788
67.4712	21.9329	64.8381	46.654	76.1473	66.6191	73.0258	43.8784	83.6738	65.3447	76.3847	31.6181	80.2263	42.6857	78.7294	52.6568	71.537	20.6884	49.6399	41.0647	59.7719	52.476	65.695	61.7387	74.8249	68.0069	70.0261	65.1051	67.4092	33.5587	60.061	54.9251	44.1266	34.9402	43.809	36.1124	61.4481	36.597	64.0001	45.8785	65.6606	44.9108	57.9614	42.933	54.9022	44.6268	60.6023	47.3668	62.5298	42.5715
36.2783	66.6033	61.5074	71.9915	78.3578	86.0906	59.7397	80.5757	78.8284	93.519	48.6758	79.3538	59.9695	86.4628	66.8706	86.2586	35.007	73.1664	49.4021	53.9172	60.3342	66.4682	73.7728	78.6656	83.4629	83.3702	76.5795	78.4892	45.9795	71.094	67.1136	71.8019	38.0086	48.0588	32.2187	40.8878	41.8085	62.0017	51.0455	64.2943	51.8902	68.6998	36.0822	45.7861	30.4314	41.2918	36.1764	50.0493	25.0305	47.5575
66.6138	36.6778	73.0903	61.2175	86.4714	80.6877	79.4816	61.8982	93.1051	81.9992	78.6638	51.073	85.2908	62.114	85.1671	68.8861	69.9704	38.6611	54.0292	47.622	66.5848	62.1168	77.8251	76.0507	87.2602	81.591	80.4264	76.7945	69.5302	48.0982	70.8231	68.1073	44.4277	40.0056	37.0199	30.96	60.0872	42.4418	64.6337	51.4173	67.9412	54.2115	42.9538	28.4294	37.0749	25.0466	49.2763	36.6046	44.7484	21.6226
38.7626	44.4008	56.6438	57.6888	76.6719	78.7304	59.7041	64.7047	79.7216	83.5428	54.9594	61.0515	64.4931	70.2462	69.6861	74.0463	43.7415	53.2082	37.3357	37.3745	56.8846	58.6502	67.1023	69.3218	79.5171	76.9406	73.2142	72.7442	49.3584	55.361	60.9303	62.4449	25.7265	31.4298	20.6681	25.2401	43.8176	48.5397	52.2274	54.3583	53.563	57.7125	32.6807	31.779	22.0751	24.2609	36.7165	39.7334	23.9624	29.1726
45.842	36.2106	58.1485	53.8638	75.5351	74.5878	62.7624	58.7363	80.1412	78.2616	59.8199	52.5477	68.0459	62.5616	70.8741	67.3324	49.8255	43.0865	38.5954	35.5892	55.2129	54.511	66.265	66.9368	77.5966	73.76	70.9742	69.2597	52.2851	47.3219	59.431	59.2959	26.5327	27.5588	19.6961	19.1745	44.9577	40.7467	51.9419	48.0145	54.0163	51.1371	32.6367	25.3731	24.0082	19.4163	37.2797	33.9911	29.5923	22.4254
27.4682	34.5702	40.6504	42.1463	70.0961	72.1579	46.1634	51.9929	71.6737	75.4844	47.9494	53.7729	55.6987	61.9363	64.7759	68.9573	41.9877	50.921	17.7019	19.2312	54.7439	56.4295	52.5118	54.7351	70.9121	68.7763	68.4175	68.1561	46.4141	52.7078	50.9061	51.8443	18.9426	23.726	32.2533	35.6601	49.5469	53.6701	57.4824	59.5373	55.4399	59.4346	53.4779	50.254	44.7471	44.9269	54.6727	56.9309	46.313	48.5593
36.9787	27.2491	46.0816	41.5988	72.7361	72.1324	52.8497	49.4218	75.7743	74.4461	55.1915	48.6064	62.2831	57.9995	69.0879	66.3297	48.9699	44.1144	22.7162	19.294	56.2699	55.8911	55.6975	56.3485	73.0298	69.6882	69.9336	68.5608	51.5022	48.3554	53.228	52.5833	21.5493	21.7878	31.3684	32.1555	51.864	49.4476	59.0778	56.5813	58.0772	56.5314	51.6781	45.3866	42.7294	39.8821	54.1096	52.7603	46.0181	42.3654
32.1392	43.3929	25.2144	32.2914	29.0129	34.4685	25.4169	37.5374	32.667	41.9354	24.0324	40.2388	25.8612	41.7845	24.8772	38.2454	25.5758	42.1224	32.0234	34.3373	13.8785	19.8339	27.4553	31.1448	32.0978	31.1004	26.8935	28.2342	14.887	32.2403	15.8417	21.2527	24.4245	25.3218	33.1342	34.7828	23.7575	34.5182	25.8952	33.6258	19.7919	30.8538	56.2136	54.3869	58.539	60.1263	49.3177	53.1274	61.5231	64.1677
44.7154	31.6024	33.0956	24.7391	34.6246	29.6033	38.1615	24.5837	41.8607	33.262	41.4785	22.8647	41.8359	25.5199	37.7217	25.1543	42.1432	25.4649	34.6621	31.9959	20.6101	14.8663	30.173	28.6391	34.2772	28.9255	29.4906	26.2101	32.296	15.2156	19.6455	16.6975	28.2493	21.6114	35.4818	32.51	33.8994	24.7377	34.0184	26.5721	31.2094	20.7039	58.4422	51.5926	60.5473	58.3009	53.315	50.5242	65.6223	60.7586
30.55	50.3753	30.6383	41.2849	31.8978	40.4973	27.8181	46.9107	34.2847	49.2129	19.7119	48.611	24.2073	50.5111	23.2351	45.3885	18.2071	48.788	36.4874	40.0636	15.5174	24.671	34.945	39.7106	37.093	37.3932	30.1919	32.8783	6.97962	39.0451	23.7883	30.2351	26.2885	30.2824	31.2086	34.7295	16.6932	37.1232	20.2322	35.1293	13.66	34.5407	51.9507	52.8209	55.2216	58.6834	44.0724	51.0066	57.2823	63.3381
52.4544	31.0447	42.9931	31.3465	40.9938	32.8169	48.1355	27.9861	49.5181	35.3199	50.0815	19.5347	50.9918	24.0019	44.8892	23.2714	48.9247	17.9701	41.4433	37.1723	25.603	16.781	39.6573	36.9946	40.7963	34.3407	34.2972	29.5683	39.4501	6.57542	29.0927	25.1919	32.9313	24.9921	35.3629	30.0665	36.275	16.7485	35.4517	20.2556	35.0093	14.2697	55.6676	46.8086	58.6825	54.8419	51.2259	45.1156	64.7536	56.4706
32.4756	47.2771	33.2369	40.7572	34.2623	40.6041	31.873	45.6262	37.9716	48.9231	24.701	45.6592	29.4133	48.35	27.1397	43.4874	21.1259	44.6612	36.1864	38.7056	14.9556	22.424	37.1262	40.9324	39.1127	38.3118	31.2395	32.8564	11.9049	35.3102	25.2815	30.4649	24.045	27.2513	26.9403	29.8047	14.1259	32.1418	18.0617	30.622	13.4189	30.5924	47.8971	47.9294	51.4261	54.2552	40.2703	46.0548	54.0804	58.7217
49.3843	33.1577	42.5115	33.9496	40.5149	34.7039	46.7095	32.3489	48.6858	38.7241	46.8062	24.8911	48.6087	29.4956	42.5547	27.2244	44.5382	21.6738	40.4781	37.0641	22.6349	15.4785	40.6775	39.1861	41.5284	35.8656	33.8225	29.9587	35.4525	11.7904	29.1224	26.8867	29.8963	23.3944	30.6192	25.8296	30.8571	14.1046	30.4416	17.2183	30.4692	13.2328	50.8196	42.988	54.3013	51.313	45.9409	41.0142	60.1347	53.3921
32.4263	42.7951	38.112	42.3775	43.8396	47.6827	38.5066	47.2893	48.0792	54.9098	31.6631	44.9572	38.2405	49.9159	37.3742	47.1452	24.0568	41.1382	34.1654	35.5695	23.0862	27.2269	43.6127	46.5237	48.0458	46.1224	39.9203	40.2832	20.1458	34.4115	32.6415	36.0904	18.2814	22.1667	16.7059	20.0528	14.4688	28.2757	21.1139	29.153	20.4603	30.9552	39.0504	38.3882	41.6329	44.0457	32.8137	37.7258	44.8331	48.5554
44.6483	31.4304	43.9636	37.6351	47.9652	44.8103	47.9578	38.6882	54.895	49.2799	46.0698	31.3531	50.3484	38.2832	46.8643	38.0412	40.7492	24.6552	36.797	33.6253	27.6843	24.1882	45.8205	45.4782	49.9078	45.1718	41.9657	39.2609	34.7116	20.2841	35.0259	34.1906	22.9517	18.0473	20.2237	15.1384	27.535	15.004	30.0356	20.6455	31.2619	21.2248	41.3927	33.7192	43.687	40.9605	37.71	33.3412	49.5459	43.4788
25.8173	57.771	40.9358	54.0725	48.9503	58.6217	36.9498	61.4659	49.5215	67.3187	23.2018	62.0403	33.252	66.0734	37.1111	62.2698	9.59723	59.2809	39.7953	44.9172	32.48	40.9973	49.9332	55.4503	54.8214	55.6244	47.6798	50.6078	16.5853	52.214	41.0237	47.2708	27.0544	35.8878	26.608	34.0744	17.4102	45.6688	26.0457	44.8562	23.7278	47.3219	42.6404	48.3304	44.6239	51.5875	35.4653	47.9487	44.3209	57.3182
60.1599	26.4045	55.8853	40.9966	59.0298	50.0377	62.1644	37.3725	67.4142	50.8261	63.3149	23.5759	66.3374	32.9225	61.6989	37.0201	58.9671	10.3708	46.5178	39.9267	41.7256	33.8271	55.0113	51.8053	58.8814	52.1559	52.0791	47.1503	52.4541	16.6352	46.0349	41.7694	36.7419	27.83	34.0627	25.7256	45.0145	17.018	45.8013	26.0073	47.8371	24.9386	50.0336	36.9647	51.4575	44.1126	49.1092	37.367	58.9308	43.9708
28.6786	67.3686	45.023	61.5057	51.4211	63.6919	38.714	69.3821	50.1507	73.0745	22.052	71.1169	32.2918	74.3223	37.5573	69.4882	9.73761	69.0932	46.8534	53.0892	38.1307	47.9982	54.3535	60.8505	58.0481	60.2089	51.4655	55.5421	19.9015	61.3062	46.338	53.6029	36.2711	45.4793	36.3134	44.0342	23.8821	54.8393	30.9719	53.0001	27.9715	55.456	49.0822	56.8724	51.4695	59.8241	41.3906	56.0209	49.7909	65.7965
70.3057	31.1096	64.8879	47.5546	66.2334	55.0018	71.63	41.7525	75.2449	54.2244	73.4058	25.8568	75.922	34.7432	70.3241	39.7769	69.2759	12.3166	55.4634	48.0876	50.2398	41.1891	62.7499	58.5231	65.4409	58.0663	58.8767	53.1857	62.4218	22.1151	54.2844	49.0579	46.7648	37.4768	43.3141	34.5287	54.3346	23.4763	54.2874	31.6986	56.8323	30.4938	56.1934	41.6481	57.8383	48.9264	56.1447	41.7891	65.8132	47.4997
46.4519	69.6463	43.0455	56.3934	24.6157	39.7481	36.1223	60.0648	24.7017	50.7008	25.1904	62.5083	23.5077	61.1265	11.0922	50.7052	29.1105	64.2424	56.0688	60.1791	20.9336	31.7855	42.9885	48.428	33.2985	36.9891	25.439	31.4671	18.6414	52.0274	32.2249	39.824	47.5514	51.0155	49.6168	52.8569	26.3192	49.5151	23.2177	43.6709	16.0264	43.0041	64.9676	68.1713	71.3241	76.0458	54.8648	63.7434	72.6349	80.7728
71.3244	45.4265	57.6531	43.545	43.5604	28.4841	62.2473	34.6312	54.0554	27.605	64.8906	23.9357	63.1756	21.4773	52.4535	12.5781	65.5968	25.5563	60.2584	55.5154	35.3298	23.984	49.4615	44.772	41.91	33.9421	35.6702	28.608	54.1014	16.178	39.5208	34.0619	53.0976	44.9255	53.5432	47.3056	50.0737	25.9405	45.7086	25.3086	46.0374	17.4357	69.6732	59.8975	74.9857	70.0841	64.5857	55.8853	81.645	70.6814
38.1917	72.1085	55.1529	69.2987	57.574	68.8679	49.4389	76.0968	57.5353	78.5585	32.7837	75.5986	42.2518	79.3555	44.0213	73.469	20.2824	71.7193	54.8175	60.0337	42.2769	51.4444	63.6118	69.4769	64.8444	66.4313	56.3952	60.0233	27.6464	64.3108	54.0831	60.8131	41.6246	50.4356	35.7716	43.4508	23.148	54.6259	29.8613	52.3503	29.9627	56.5353	42.3197	52.502	46.7669	56.2406	33.9815	50.7263	44.6396	62.2764
73.9526	40.8382	72.7868	58.4732	72.4272	62.9257	78.2991	53.9933	81.4703	63.8124	77.1471	38.6051	80.9492	47.0065	74.6231	48.8486	70.7904	24.7623	62.0799	55.5549	54.1166	46.3444	72.091	68.9281	73.1433	66.2993	64.6126	59.4804	65.126	31.3218	62.106	58.2628	50.2661	43.0743	41.149	32.0952	53.3176	23.4251	53.3684	31.2247	57.7925	33.7723	47.6707	32.5043	50.8305	41.449	48.6821	31.7785	59.1937	39.363
55.9736	75.4202	52.2402	63.261	27.0325	40.51	45.8443	65.2627	28.9968	51.7802	35.2286	66.0246	33.2053	64.0333	17.8123	51.3816	37.686	67.134	64.7542	68.0851	24.5332	33.6454	50.4746	54.9584	36.1619	39.3915	26.3448	31.9146	27.5765	54.4196	38.8414	45.4148	54.959	57.5999	54.2542	56.6496	29.5414	50.3241	23.5379	43.0198	19.2578	43.0122	66.7363	70.0778	74.87	79.3822	56.0076	64.2554	76.5186	83.8367
75.9133	55.7977	63.1064	52.4352	41.8753	28.0269	65.9377	44.3631	52.821	29.5662	66.4155	35.1407	64.2142	31.7008	50.7637	17.531	67.1195	35.73	67.8282	64.1072	35.062	24.9763	54.5636	50.9077	41.7067	34.6871	33.416	26.7849	54.9838	25.4108	43.2631	39.5074	59.1078	52.3714	57.3392	51.7118	49.5228	28.9705	43.2969	24.6489	44.3732	18.4933	70.9382	62.7982	78.2202	74.3906	64.5952	57.0226	84.5793	75.2791
49.5335	75.9107	59.6452	71.6797	50.828	61.8387	53.654	76.1093	52.2528	72.3003	37.3778	74.2478	43.5053	76.4737	38.3469	67.2965	29.0339	70.6072	62.9944	66.9908	36.6134	45.6033	64.3763	69.5114	59.1089	60.6699	48.691	52.3981	28.7615	61.2728	52.7122	59.2361	48.8712	55.1869	41.0828	46.3643	19.6933	50.423	20.8837	45.5376	22.8884	50.0977	45.8088	54.667	54.2907	62.1076	35.0589	49.7839	53.9441	67.4607
77.105	51.3094	73.8369	61.9686	64.2342	54.5981	77.5986	56.299	74.1222	56.7599	74.8218	41.4764	77.2684	46.3467	67.2935	41.8618	69.5079	30.8439	68.4345	63.2855	47.3369	39.2157	70.9632	68.1365	65.8719	59.268	55.6792	50.4709	61.67	30.0711	59.0327	55.938	55.3379	49.0791	45.2291	37.2417	48.547	18.6274	45.589	21.2001	50.818	24.8237	50.521	38.998	57.8746	51.4057	47.9749	33.3488	65.5674	50.648
[truncated: 40 more columns]

## Sheet: Figure_4a
Best energies of all GNM types																Matching Energy	Neighbors Energy	Parameters
"sptl"	"neighbors"	"matching"	"clu-avg"	"clu-min"	"clu-max"	"clu-diff"	"clu-prod"	"deg-avg"	"deg-min"	"deg-max"	"deg-diff"	"deg-prod"				0.911111	0.922222	-8	-8		Matching best params:
0.303483	0.1	0.106965	0.131841	0.177778	0.122222	0.268657	0.136816	0.188889	0.233333	0.188889	0.188889	0.233333				0.933333	0.922222	-8	-7.94649		-2.1137
0.30597	0.122222	0.114428	0.131841	0.177778	0.133333	0.273632	0.136816	0.188889	0.233333	0.188889	0.2	0.233333				0.922222	0.922222	-8	-7.89298		0.3478
0.311111	0.133333	0.122222	0.133333	0.179104	0.133333	0.273632	0.141791	0.188889	0.233333	0.189055	0.2	0.236318				0.922222	0.933333	-8	-7.83946
0.311111	0.133333	0.122222	0.133333	0.181592	0.133333	0.273632	0.144444	0.188889	0.236318	0.19403	0.2	0.238806				0.933333	0.922222	-8	-7.78595
0.311111	0.133333	0.124378	0.133333	0.18408	0.136816	0.277778	0.144444	0.191542	0.241294	0.2	0.211111	0.244444				0.933333	0.933333	-8	-7.73244		-1.7391
0.311111	0.133333	0.129353	0.133333	0.18408	0.136816	0.277778	0.146766	0.2	0.243781	0.2	0.211111	0.244444				0.933333	0.911111	-8	-7.67893		0.2943
0.311111	0.139303	0.131841	0.133333	0.188889	0.141791	0.277778	0.146766	0.2	0.244444	0.2	0.211111	0.244444				0.922222	0.922222	-8	-7.62542
0.311111	0.144279	0.133333	0.133333	0.188889	0.141791	0.277778	0.149254	0.2	0.244444	0.2	0.211111	0.244444				0.922222	0.922222	-8	-7.57191
0.311111	0.144444	0.133333	0.133333	0.188889	0.144444	0.278607	0.149254	0.2	0.244444	0.2	0.211111	0.244444				0.922222	0.922222	-8	-7.51839
0.311111	0.144444	0.133333	0.133333	0.188889	0.144444	0.281095	0.149254	0.2	0.244444	0.20398	0.211111	0.244444				0.922222	0.933333	-8	-7.46488
																0.911111	0.922222	-8	-7.41137
																0.911111	0.922222	-8	-7.35786
																0.922222	0.922222	-8	-7.30435
																0.922222	0.933333	-8	-7.25084
																0.922222	0.922222	-8	-7.19732
																0.922222	0.922222	-8	-7.14381
																0.922222	0.922222	-8	-7.0903
																0.911111	0.933333	-8	-7.03679
																0.922222	0.922222	-8	-6.98328
																0.911111	0.922222	-8	-6.92977
																0.922222	0.911111	-8	-6.87625
																0.911111	0.922222	-8	-6.82274
																0.922222	0.922222	-8	-6.76923
																0.922222	0.922222	-8	-6.71572
																0.922222	0.922222	-8	-6.66221
																0.922222	0.922222	-8	-6.6087
																0.911111	0.922222	-8	-6.55518
																0.922222	0.922222	-8	-6.50167
																0.922222	0.922222	-8	-6.44816
																0.922222	0.922222	-8	-6.39465
																0.922222	0.922222	-8	-6.34114
																0.922222	0.922222	-8	-6.28763
																0.922222	0.922222	-8	-6.23411
																0.922222	0.922222	-8	-6.1806
																0.922222	0.922222	-8	-6.12709
																0.922222	0.911111	-8	-6.07358
																0.933333	0.922222	-8	-6.02007
																0.922222	0.922222	-8	-5.96656
																0.922222	0.922222	-8	-5.91304
																0.933333	0.922222	-8	-5.85953
																0.922222	0.922222	-8	-5.80602
																0.922222	0.933333	-8	-5.75251
																0.922222	0.922222	-8	-5.699
																0.922222	0.922222	-8	-5.64548
																0.922222	0.933333	-8	-5.59197
																0.922222	0.922222	-8	-5.53846
																0.911111	0.922222	-8	-5.48495
																0.922222	0.922222	-8	-5.43144
																0.922222	0.922222	-8	-5.37793
																0.922222	0.922222	-8	-5.32441
																0.911111	0.922222	-8	-5.2709
																0.933333	0.922222	-8	-5.21739
																0.922222	0.922222	-8	-5.16388
																0.922222	0.922222	-8	-5.11037
																0.911111	0.911111	-8	-5.05686
																0.922222	0.922222	-8	-5.00334
																0.922222	0.922222	-8	-4.94983
																0.922222	0.922222	-8	-4.89632
																0.911111	0.933333	-8	-4.84281
																0.922222	0.922222	-8	-4.7893
																0.922222	0.933333	-8	-4.73579
																0.922222	0.922222	-8	-4.68227
																0.922222	0.922222	-8	-4.62876
																0.922222	0.922222	-8	-4.57525
																0.922222	0.922222	-8	-4.52174
																0.922222	0.911111	-8	-4.46823
																0.922222	0.922222	-8	-4.41472
																0.922222	0.922222	-8	-4.3612
																0.922222	0.922222	-8	-4.30769
																0.922222	0.922222	-8	-4.25418
																0.922222	0.922222	-8	-4.20067
																0.922222	0.922222	-8	-4.14716
																0.922222	0.922222	-8	-4.09365
																0.922222	0.922222	-8	-4.04013
																0.922222	0.922222	-8	-3.98662
																0.911111	0.922222	-8	-3.93311
																0.922222	0.922222	-8	-3.8796
																0.922222	0.922222	-8	-3.82609
																0.922222	0.911111	-8	-3.77258
																0.922222	0.922222	-8	-3.71906
																0.922222	0.922222	-8	-3.66555
																0.922222	0.922222	-8	-3.61204
																0.922222	0.922222	-8	-3.55853
																0.922222	0.922222	-8	-3.50502
																0.922222	0.922222	-8	-3.45151
																0.922222	0.933333	-8	-3.39799
																0.922222	0.922222	-8	-3.34448
																0.922222	0.922222	-8	-3.29097
																0.922222	0.922222	-8	-3.23746
																0.922222	0.922222	-8	-3.18395
																0.911111	0.922222	-8	-3.13043
																0.922222	0.933333	-8	-3.07692
																0.922222	0.922222	-8	-3.02341
																0.911111	0.922222	-8	-2.9699
																0.922222	0.922222	-8	-2.91639
																0.911111	0.922222	-8	-2.86288
																0.933333	0.922222	-8	-2.80936
																0.922222	0.922222	-8	-2.75585
																0.933333	0.922222	-8	-2.70234
																0.922222	0.933333	-8	-2.64883
																0.922222	0.922222	-8	-2.59532
																0.922222	0.922222	-8	-2.54181
																0.922222	0.922222	-8	-2.48829
																0.922222	0.922222	-8	-2.43478
																0.922222	0.911111	-8	-2.38127
																0.922222	0.922222	-8	-2.32776
																0.911111	0.922222	-8	-2.27425
																0.922222	0.922222	-8	-2.22074
																0.922222	0.911111	-8	-2.16722
																0.922222	0.922222	-8	-2.11371
																0.922222	0.933333	-8	-2.0602
																0.922222	0.922222	-8	-2.00669
																0.922222	0.922222	-8	-1.95318
																0.922222	0.911111	-8	-1.89967
																0.922222	0.922222	-8	-1.84615
																0.922222	0.922222	-8	-1.79264
																0.922222	0.911111	-8	-1.73913
																0.922222	0.922222	-8	-1.68562
																0.922222	0.922222	-8	-1.63211
																0.933333	0.922222	-8	-1.5786
																0.911111	0.922222	-8	-1.52508
																0.922222	0.922222	-8	-1.47157
																0.922222	0.922222	-8	-1.41806
																0.922222	0.922222	-8	-1.36455
																0.922222	0.911111	-8	-1.31104
																0.922222	0.922222	-8	-1.25753
																0.922222	0.922222	-8	-1.20401
																0.922222	0.922222	-8	-1.1505
																0.922222	0.922222	-8	-1.09699
																0.922222	0.922222	-8	-1.04348
																0.9	0.922222	-8	-0.989967
																0.911111	0.922222	-8	-0.936455
																0.888889	0.922222	-8	-0.882943
																0.9	0.911111	-8	-0.829431
																0.888889	0.911111	-8	-0.77592
																0.888889	0.9	-8	-0.722408
																0.855556	0.877778	-8	-0.668896
																0.844444	0.855556	-8	-0.615385
																0.8	0.844444	-8	-0.561873
																0.711111	0.888889	-8	-0.508361
																0.688889	0.811111	-8	-0.454849
																0.577778	0.711111	-8	-0.401338
																0.5	0.633333	-8	-0.347826
																0.422222	0.511111	-8	-0.294314
																0.425373	0.4	-8	-0.240803
																0.437811	0.402985	-8	-0.187291
																0.455224	0.472637	-8	-0.133779
																0.4801	0.487562	-8	-0.0802676
																0.495025	0.504975	-8	-0.0267559
																0.5	0.49005	-8	0.0267559
																0.5	0.5	-8	0.0802676
																0.524876	0.512438	-8	0.133779
																0.517413	0.492537	-8	0.187291
																0.487562	0.504975	-8	0.240803
																0.487562	0.512438	-8	0.294314
																0.49005	0.495025	-8	0.347826
																0.455224	0.462687	-8	0.401338
																0.482587	0.447761	-8	0.454849
																0.452736	0.442786	-8	0.508361
																0.466667	0.39801	-8	0.561873
																0.5	0.444444	-8	0.615385
																0.378109	0.511111	-8	0.668896
																0.395522	0.488889	-8	0.722408
																0.488889	0.555556	-8	0.77592
																0.477778	0.588889	-8	0.829431
																0.544444	0.655556	-8	0.882943
																0.511111	0.666667	-8	0.936455
																0.588889	0.544444	-8	0.989967
																0.522222	0.555556	-8	1.04348
																0.711111	0.688889	-8	1.09699
																0.711111	0.722222	-8	1.1505
																0.677778	0.777778	-8	1.20401
																0.766667	0.588889	-8	1.25753
																0.688889	0.722222	-8	1.31104
																0.711111	0.622222	-8	1.36455
																0.866667	0.866667	-8	1.41806
																0.8	0.822222	-8	1.47157
																0.7	0.888889	-8	1.52508
																0.822222	0.7	-8	1.5786
																0.844444	0.822222	-8	1.63211
																0.833333	0.655556	-8	1.68562
																0.866667	0.833333	-8	1.73913
																0.8	0.888889	-8	1.79264
																0.755556	0.9	-8	1.84615
																0.744444	0.777778	-8	1.89967
																0.688889	0.677778	-8	1.95318
																0.866667	0.811111	-8	2.00669
																0.633333	0.855556	-8	2.0602
																0.877778	0.722222	-8	2.11371
																0.766667	0.655556	-8	2.16722
																0.866667	0.866667	-8	2.22074
																0.844444	0.633333	-8	2.27425
																0.777778	0.855556	-8	2.32776
																0.8	0.788889	-8	2.38127
																0.711111	0.877778	-8	2.43478
																0.8	0.766667	-8	2.48829
																0.9	0.722222	-8	2.54181
																0.788889	0.633333	-8	2.59532
																0.811111	0.788889	-8	2.64883
																0.888889	0.844444	-8	2.70234
																0.833333	0.766667	-8	2.75585
																0.888889	0.777778	-8	2.80936
																0.622222	0.711111	-8	2.86288
																0.888889	0.677778	-8	2.91639
																0.744444	0.8	-8	2.9699
																0.877778	0.8	-8	3.02341
																0.877778	0.8	-8	3.07692
																0.822222	0.677778	-8	3.13043
																0.855556	0.777778	-8	3.18395
																0.833333	0.666667	-8	3.23746
																0.7	0.7	-8	3.29097
																0.9	0.9	-8	3.34448
																0.833333	0.688889	-8	3.39799
																0.766667	0.633333	-8	3.45151
																0.888889	0.9	-8	3.50502
																0.888889	0.733333	-8	3.55853
																0.766667	0.822222	-8	3.61204
																0.788889	0.888889	-8	3.66555
																0.844444	0.833333	-8	3.71906
																0.766667	0.722222	-8	3.77258
																0.7	0.9	-8	3.82609
																0.9	0.777778	-8	3.8796
																0.877778	0.711111	-8	3.93311
																0.7	0.811111	-8	3.98662
																0.844444	0.744444	-8	4.04013
																0.866667	0.8	-8	4.09365
																0.866667	0.788889	-8	4.14716
																0.688889	0.9	-8	4.20067
																0.666667	0.844444	-8	4.25418
																0.744444	0.888889	-8	4.30769
																0.8	0.8	-8	4.3612
																0.722222	0.888889	-8	4.41472
																0.8	0.744444	-8	4.46823
																0.722222	0.766667	-8	4.52174
																0.888889	0.766667	-8	4.57525
																0.722222	0.844444	-8	4.62876
																0.777778	0.877778	-8	4.68227
																0.9	0.7	-8	4.73579
																0.744444	0.822222	-8	4.7893
																0.888889	0.711111	-8	4.84281
																0.9	0.877778	-8	4.89632
																0.9	0.733333	-8	4.94983
																0.866667	0.8	-8	5.00334
																0.711111	0.766667	-8	5.05686
																0.755556	0.9	-8	5.11037
																0.888889	0.9	-8	5.16388
																0.877778	0.866667	-8	5.21739
																0.711111	0.777778	-8	5.2709
																0.9	0.777778	-8	5.32441
																0.755556	0.877778	-8	5.37793
																0.888889	0.733333	-8	5.43144
																0.866667	0.777778	-8	5.48495
																0.8	0.766667	-8	5.53846
																0.888889	0.8	-8	5.59197
																0.822222	0.866667	-8	5.64548
																0.722222	0.9	-8	5.699
																0.877778	0.744444	-8	5.75251
																0.822222	0.866667	-8	5.80602
																0.811111	0.855556	-8	5.85953
																0.811111	0.888889	-8	5.91304
																0.9	0.766667	-8	5.96656
																0.822222	0.9	-8	6.02007
																0.8	0.877778	-8	6.07358
																0.777778	0.855556	-8	6.12709
																0.866667	0.8	-8	6.1806
																0.9	0.677778	-8	6.23411
																0.9	0.9	-8	6.28763
																0.755556	0.755556	-8	6.34114
																0.811111	0.855556	-8	6.39465
																0.833333	0.866667	-8	6.44816
																0.788889	0.822222	-8	6.50167
																0.855556	0.833333	-8	6.55518
																0.8	0.844444	-8	6.6087
																0.755556	0.844444	-8	6.66221
																0.866667	0.811111	-8	6.71572
																0.9	0.733333	-8	6.76923
																0.811111	0.788889	-8	6.82274
																0.877778	0.9	-8	6.87625
																0.688889	0.866667	-8	6.92977
																0.688889	0.866667	-8	6.98328
																0.9	0.833333	-8	7.03679
																0.722222	0.844444	-8	7.0903
																0.866667	0.877778	-8	7.14381
																0.822222	0.822222	-8	7.19732
																0.711111	0.822222	-8	7.25084
																0.833333	0.866667	-8	7.30435
																0.9	0.877778	-8	7.35786
																0.877778	0.844444	-8	7.41137
																0.8	0.888889	-8	7.46488
																0.855556	0.822222	-8	7.51839
																0.744444	0.811111	-8	7.57191
																0.822222	0.844444	-8	7.62542
																0.777778	0.866667	-8	7.67893
																0.844444	0.755556	-8	7.73244
																0.855556	0.9	-8	7.78595
																0.877778	0.788889	-8	7.83946
																0.722222	0.866667	-8	7.89298
																0.822222	0.822222	-8	7.94649
																0.777778	0.9	-8	8
																0.922222	0.922222	-7.97324	-8
																0.933333	0.911111	-7.97324	-7.94649
																0.922222	0.911111	-7.97324	-7.89298
																0.922222	0.922222	-7.97324	-7.83946
																0.922222	0.922222	-7.97324	-7.78595
																0.922222	0.922222	-7.97324	-7.73244
																0.922222	0.922222	-7.97324	-7.67893
																0.922222	0.922222	-7.97324	-7.62542
																0.922222	0.922222	-7.97324	-7.57191
																0.922222	0.922222	-7.97324	-7.51839
																0.922222	0.922222	-7.97324	-7.46488
																0.933333	0.922222	-7.97324	-7.41137
																0.922222	0.922222	-7.97324	-7.35786
																0.922222	0.922222	-7.97324	-7.30435
																0.922222	0.933333	-7.97324	-7.25084
																0.922222	0.922222	-7.97324	-7.19732
																0.922222	0.922222	-7.97324	-7.14381
																0.922222	0.922222	-7.97324	-7.0903
																0.922222	0.933333	-7.97324	-7.03679
																0.922222	0.922222	-7.97324	-6.98328
																0.922222	0.933333	-7.97324	-6.92977
																0.922222	0.922222	-7.97324	-6.87625
																0.922222	0.922222	-7.97324	-6.82274
																0.922222	0.922222	-7.97324	-6.76923
																0.922222	0.922222	-7.97324	-6.71572
																0.922222	0.933333	-7.97324	-6.66221
																0.922222	0.922222	-7.97324	-6.6087
																0.922222	0.911111	-7.97324	-6.55518
																0.922222	0.922222	-7.97324	-6.50167
																0.933333	0.922222	-7.97324	-6.44816
																0.9	0.922222	-7.97324	-6.39465
																0.922222	0.911111	-7.97324	-6.34114
																0.922222	0.922222	-7.97324	-6.28763
																0.922222	0.922222	-7.97324	-6.23411
																0.922222	0.922222	-7.97324	-6.1806
																0.922222	0.922222	-7.97324	-6.12709
																0.922222	0.922222	-7.97324	-6.07358
																0.922222	0.922222	-7.97324	-6.02007
																0.922222	0.922222	-7.97324	-5.96656
																0.922222	0.922222	-7.97324	-5.91304
																0.922222	0.922222	-7.97324	-5.85953
																0.922222	0.922222	-7.97324	-5.80602
																0.933333	0.922222	-7.97324	-5.75251
																0.922222	0.922222	-7.97324	-5.699
																0.922222	0.922222	-7.97324	-5.64548
																0.922222	0.922222	-7.97324	-5.59197
																0.933333	0.922222	-7.97324	-5.53846
																0.922222	0.922222	-7.97324	-5.48495
																0.922222	0.922222	-7.97324	-5.43144
																0.922222	0.922222	-7.97324	-5.37793
																0.922222	0.922222	-7.97324	-5.32441
																0.922222	0.922222	-7.97324	-5.2709
																0.922222	0.922222	-7.97324	-5.21739
																0.922222	0.922222	-7.97324	-5.16388
																0.922222	0.922222	-7.97324	-5.11037
																0.922222	0.922222	-7.97324	-5.05686
																0.922222	0.911111	-7.97324	-5.00334
																0.922222	0.922222	-7.97324	-4.94983
																0.922222	0.922222	-7.97324	-4.89632
																0.922222	0.922222	-7.97324	-4.84281
																0.922222	0.922222	-7.97324	-4.7893
																0.922222	0.922222	-7.97324	-4.73579
																0.922222	0.922222	-7.97324	-4.68227
																0.922222	0.922222	-7.97324	-4.62876
																0.922222	0.922222	-7.97324	-4.57525
																0.911111	0.922222	-7.97324	-4.52174
																0.922222	0.922222	-7.97324	-4.46823
																0.922222	0.922222	-7.97324	-4.41472
																0.922222	0.922222	-7.97324	-4.3612
																0.922222	0.911111	-7.97324	-4.30769
																0.922222	0.911111	-7.97324	-4.25418
																0.922222	0.922222	-7.97324	-4.20067
																0.922222	0.922222	-7.97324	-4.14716
																0.922222	0.911111	-7.97324	-4.09365
																0.922222	0.922222	-7.97324	-4.04013
																0.922222	0.922222	-7.97324	-3.98662
																0.922222	0.922222	-7.97324	-3.93311
																0.922222	0.922222	-7.97324	-3.8796
																0.922222	0.922222	-7.97324	-3.82609
																0.922222	0.922222	-7.97324	-3.77258
																0.933333	0.922222	-7.97324	-3.71906
																0.922222	0.922222	-7.97324	-3.66555
																0.922222	0.922222	-7.97324	-3.61204
																0.911111	0.933333	-7.97324	-3.55853
																0.922222	0.922222	-7.97324	-3.50502
																0.922222	0.922222	-7.97324	-3.45151
																0.911111	0.922222	-7.97324	-3.39799
																0.922222	0.922222	-7.97324	-3.34448
																0.922222	0.922222	-7.97324	-3.29097
																0.922222	0.922222	-7.97324	-3.23746
																0.922222	0.922222	-7.97324	-3.18395
																0.922222	0.922222	-7.97324	-3.13043
																0.922222	0.922222	-7.97324	-3.07692
																0.922222	0.922222	-7.97324	-3.02341
																0.933333	0.911111	-7.97324	-2.9699
																0.922222	0.922222	-7.97324	-2.91639
																0.922222	0.933333	-7.97324	-2.86288
																0.922222	0.922222	-7.97324	-2.80936
																0.922222	0.922222	-7.97324	-2.75585
																0.911111	0.922222	-7.97324	-2.70234
																0.922222	0.922222	-7.97324	-2.64883
																0.911111	0.922222	-7.97324	-2.59532
																0.922222	0.922222	-7.97324	-2.54181
																0.922222	0.933333	-7.97324	-2.48829
																0.922222	0.922222	-7.97324	-2.43478
																0.922222	0.922222	-7.97324	-2.38127
																0.933333	0.922222	-7.97324	-2.32776
																0.922222	0.922222	-7.97324	-2.27425
																0.922222	0.911111	-7.97324	-2.22074
																0.922222	0.922222	-7.97324	-2.16722
																0.922222	0.922222	-7.97324	-2.11371
																0.922222	0.922222	-7.97324	-2.0602
																0.922222	0.922222	-7.97324	-2.00669
																0.922222	0.922222	-7.97324	-1.95318
																0.922222	0.922222	-7.97324	-1.89967
																0.922222	0.922222	-7.97324	-1.84615
																0.922222	0.911111	-7.97324	-1.79264
																0.922222	0.922222	-7.97324	-1.73913
																0.922222	0.911111	-7.97324	-1.68562
																0.933333	0.933333	-7.97324	-1.63211
																0.922222	0.922222	-7.97324	-1.5786
																0.922222	0.922222	-7.97324	-1.52508
																0.922222	0.933333	-7.97324	-1.47157
																0.922222	0.922222	-7.97324	-1.41806
																0.922222	0.922222	-7.97324	-1.36455
																0.922222	0.911111	-7.97324	-1.31104
																0.922222	0.922222	-7.97324	-1.25753
																0.922222	0.922222	-7.97324	-1.20401
																0.922222	0.922222	-7.97324	-1.1505
																0.922222	0.922222	-7.97324	-1.09699
																0.922222	0.933333	-7.97324	-1.04348
																0.922222	0.911111	-7.97324	-0.989967
																0.9	0.922222	-7.97324	-0.936455
																0.911111	0.922222	-7.97324	-0.882943
																0.888889	0.9	-7.97324	-0.829431
																0.877778	0.922222	-7.97324	-0.77592
																0.888889	0.877778	-7.97324	-0.722408
																0.833333	0.877778	-7.97324	-0.668896
																0.844444	0.844444	-7.97324	-0.615385
																0.788889	0.866667	-7.97324	-0.561873
																0.777778	0.833333	-7.97324	-0.508361
																0.7	0.822222	-7.97324	-0.454849
																0.533333	0.688889	-7.97324	-0.401338
																0.566667	0.622222	-7.97324	-0.347826
																0.455556	0.488889	-7.97324	-0.294314
																0.40796	0.422222	-7.97324	-0.240803
																0.450249	0.405473	-7.97324	-0.187291
																0.477612	0.457711	-7.97324	-0.133779
																0.482587	0.507463	-7.97324	-0.0802676
																0.49005	0.492537	-7.97324	-0.0267559
																0.512438	0.49005	-7.97324	0.0267559
																0.524876	0.50995	-7.97324	0.0802676
																0.50995	0.495025	-7.97324	0.133779
																0.507463	0.5	-7.97324	0.187291
																0.5	0.49005	-7.97324	0.240803
																0.492537	0.485075	-7.97324	0.294314
																0.482587	0.485075	-7.97324	0.347826
																0.482587	0.452736	-7.97324	0.401338
																0.472637	0.437811	-7.97324	0.454849
																0.430348	0.400498	-7.97324	0.508361
																0.466667	0.390547	-7.97324	0.561873
																0.466667	0.577778	-7.97324	0.615385
																0.380597	0.4	-7.97324	0.668896
																0.4	0.5	-7.97324	0.722408
																0.411111	0.511111	-7.97324	0.77592
																0.444444	0.522222	-7.97324	0.829431
																0.511111	0.7	-7.97324	0.882943
																0.622222	0.566667	-7.97324	0.936455
																0.6	0.688889	-7.97324	0.989967
																0.488889	0.633333	-7.97324	1.04348
																0.566667	0.777778	-7.97324	1.09699
																0.611111	0.777778	-7.97324	1.1505
																0.544444	0.622222	-7.97324	1.20401
																0.655556	0.777778	-7.97324	1.25753
																0.688889	0.888889	-7.97324	1.31104
																0.822222	0.755556	-7.97324	1.36455
																0.733333	0.888889	-7.97324	1.41806
																0.744444	0.833333	-7.97324	1.47157
																0.766667	0.844444	-7.97324	1.52508
																0.766667	0.766667	-7.97324	1.5786
																0.877778	0.722222	-7.97324	1.63211
																0.877778	0.711111	-7.97324	1.68562
																0.722222	0.866667	-7.97324	1.73913
																0.755556	0.811111	-7.97324	1.79264
																0.655556	0.766667	-7.97324	1.84615
																0.7	0.866667	-7.97324	1.89967
																0.733333	0.888889	-7.97324	1.95318
																0.733333	0.755556	-7.97324	2.00669
																0.888889	0.844444	-7.97324	2.0602
																0.888889	0.9	-7.97324	2.11371
																0.744444	0.7	-7.97324	2.16722
																0.822222	0.811111	-7.97324	2.22074
																0.722222	0.888889	-7.97324	2.27425
																0.8	0.688889	-7.97324	2.32776
																0.7	0.688889	-7.97324	2.38127
																0.788889	0.688889	-7.97324	2.43478
																0.9	0.877778	-7.97324	2.48829
																0.7	0.9	-7.97324	2.54181
																0.655556	0.766667	-7.97324	2.59532
																0.866667	0.9	-7.97324	2.64883
																0.8	0.888889	-7.97324	2.70234
																0.677778	0.711111	-7.97324	2.75585
																0.755556	0.788889	-7.97324	2.80936
																0.9	0.8	-7.97324	2.86288
																0.677778	0.822222	-7.97324	2.91639
																0.9	0.844444	-7.97324	2.9699
																0.866667	0.855556	-7.97324	3.02341
																0.766667	0.855556	-7.97324	3.07692
																0.8	0.7	-7.97324	3.13043
																0.844444	0.744444	-7.97324	3.18395
																0.888889	0.877778	-7.97324	3.23746
																0.866667	0.711111	-7.97324	3.29097
																0.644444	0.744444	-7.97324	3.34448
																0.9	0.822222	-7.97324	3.39799
																0.888889	0.8	-7.97324	3.45151
																0.755556	0.777778	-7.97324	3.50502
																0.733333	0.811111	-7.97324	3.55853
																0.711111	0.633333	-7.97324	3.61204
																0.888889	0.888889	-7.97324	3.66555
																0.877778	0.9	-7.97324	3.71906
																0.733333	0.866667	-7.97324	3.77258
																0.888889	0.688889	-7.97324	3.82609
																0.833333	0.688889	-7.97324	3.8796
																0.9	0.888889	-7.97324	3.93311
																0.733333	0.811111	-7.97324	3.98662
																0.7	0.9	-7.97324	4.04013
																0.9	0.755556	-7.97324	4.09365
																0.755556	0.766667	-7.97324	4.14716
																0.888889	0.9	-7.97324	4.20067
																0.766667	0.9	-7.97324	4.25418
																0.888889	0.844444	-7.97324	4.30769
																0.9	0.7	-7.97324	4.3612
																0.833333	0.866667	-7.97324	4.41472
																0.888889	0.744444	-7.97324	4.46823
																0.744444	0.711111	-7.97324	4.52174
																0.844444	0.777778	-7.97324	4.57525
																0.866667	0.9	-7.97324	4.62876
																0.855556	0.888889	-7.97324	4.68227
																0.877778	0.888889	-7.97324	4.73579
																0.844444	0.9	-7.97324	4.7893
																0.822222	0.722222	-7.97324	4.84281
																0.9	0.9	-7.97324	4.89632
																0.722222	0.777778	-7.97324	4.94983
																0.744444	0.888889	-7.97324	5.00334
																0.833333	0.844444	-7.97324	5.05686
																0.744444	0.733333	-7.97324	5.11037
																0.844444	0.855556	-7.97324	5.16388
																0.788889	0.811111	-7.97324	5.21739
																0.9	0.711111	-7.97324	5.2709
																0.877778	0.7	-7.97324	5.32441
																0.866667	0.833333	-7.97324	5.37793
																0.888889	0.866667	-7.97324	5.43144
																0.811111	0.722222	-7.97324	5.48495
																0.811111	0.888889	-7.97324	5.53846
																0.777778	0.9	-7.97324	5.59197
																0.888889	0.8	-7.97324	5.64548
																0.733333	0.722222	-7.97324	5.699
																0.766667	0.788889	-7.97324	5.75251
																0.766667	0.877778	-7.97324	5.80602
																0.833333	0.7	-7.97324	5.85953
																0.9	0.811111	-7.97324	5.91304
																0.766667	0.833333	-7.97324	5.96656
																0.766667	0.711111	-7.97324	6.02007
																0.744444	0.8	-7.97324	6.07358
																0.844444	0.8	-7.97324	6.12709
																0.766667	0.844444	-7.97324	6.1806
																0.877778	0.9	-7.97324	6.23411
																0.755556	0.755556	-7.97324	6.28763
																0.8	0.722222	-7.97324	6.34114
																0.9	0.811111	-7.97324	6.39465
																0.777778	0.722222	-7.97324	6.44816
																0.766667	0.8	-7.97324	6.50167
																0.844444	0.833333	-7.97324	6.55518
																0.7	0.788889	-7.97324	6.6087
																0.877778	0.9	-7.97324	6.66221
																0.811111	0.744444	-7.97324	6.71572
																0.866667	0.822222	-7.97324	6.76923
																0.844444	0.888889	-7.97324	6.82274
																0.688889	0.811111	-7.97324	6.87625
																0.722222	0.788889	-7.97324	6.92977
																0.833333	0.788889	-7.97324	6.98328
																0.8	0.866667	-7.97324	7.03679
																0.9	0.722222	-7.97324	7.0903
																0.722222	0.844444	-7.97324	7.14381
																0.9	0.777778	-7.97324	7.19732
																0.811111	0.877778	-7.97324	7.25084
																0.866667	0.866667	-7.97324	7.30435
																0.855556	0.8	-7.97324	7.35786
																0.844444	0.9	-7.97324	7.41137
																0.888889	0.822222	-7.97324	7.46488
																0.788889	0.844444	-7.97324	7.51839
																0.866667	0.733333	-7.97324	7.57191
																0.822222	0.9	-7.97324	7.62542
																0.833333	0.844444	-7.97324	7.67893
																0.877778	0.811111	-7.97324	7.73244
																0.8	0.888889	-7.97324	7.78595
																0.855556	0.8	-7.97324	7.83946
																0.733333	0.822222	-7.97324	7.89298
																0.822222	0.8	-7.97324	7.94649
																0.866667	0.822222	-7.97324	8
																0.922222	0.922222	-7.94649	-8
																0.922222	0.922222	-7.94649	-7.94649
																0.933333	0.922222	-7.94649	-7.89298
																0.922222	0.922222	-7.94649	-7.83946
																0.922222	0.922222	-7.94649	-7.78595
																0.922222	0.922222	-7.94649	-7.73244
																0.922222	0.922222	-7.94649	-7.67893
																0.922222	0.933333	-7.94649	-7.62542
																0.922222	0.922222	-7.94649	-7.57191
																0.922222	0.922222	-7.94649	-7.51839
																0.922222	0.922222	-7.94649	-7.46488
																0.922222	0.922222	-7.94649	-7.41137
																0.922222	0.922222	-7.94649	-7.35786
																0.922222	0.922222	-7.94649	-7.30435
																0.933333	0.922222	-7.94649	-7.25084
																0.922222	0.922222	-7.94649	-7.19732
																0.922222	0.911111	-7.94649	-7.14381
																0.922222	0.922222	-7.94649	-7.0903
																0.922222	0.922222	-7.94649	-7.03679
																0.922222	0.911111	-7.94649	-6.98328
																0.922222	0.922222	-7.94649	-6.92977
																0.922222	0.922222	-7.94649	-6.87625
																0.922222	0.922222	-7.94649	-6.82274
																0.922222	0.922222	-7.94649	-6.76923
																0.922222	0.922222	-7.94649	-6.71572
																0.922222	0.922222	-7.94649	-6.66221
																0.922222	0.922222	-7.94649	-6.6087
																0.922222	0.922222	-7.94649	-6.55518
																0.922222	0.922222	-7.94649	-6.50167
																0.922222	0.922222	-7.94649	-6.44816
																0.922222	0.911111	-7.94649	-6.39465
																0.922222	0.922222	-7.94649	-6.34114
																0.922222	0.922222	-7.94649	-6.28763
																0.922222	0.922222	-7.94649	-6.23411
																0.922222	0.922222	-7.94649	-6.1806
																0.911111	0.922222	-7.94649	-6.12709
																0.922222	0.933333	-7.94649	-6.07358
																0.922222	0.922222	-7.94649	-6.02007
																0.922222	0.922222	-7.94649	-5.96656
																0.922222	0.922222	-7.94649	-5.91304
																0.922222	0.911111	-7.94649	-5.85953
																0.922222	0.922222	-7.94649	-5.80602
																0.922222	0.922222	-7.94649	-5.75251
																0.922222	0.922222	-7.94649	-5.699
																0.922222	0.922222	-7.94649	-5.64548
																0.922222	0.922222	-7.94649	-5.59197
																0.922222	0.922222	-7.94649	-5.53846
																0.922222	0.922222	-7.94649	-5.48495
																0.922222	0.922222	-7.94649	-5.43144
																0.922222	0.922222	-7.94649	-5.37793
																0.922222	0.922222	-7.94649	-5.32441
																0.922222	0.922222	-7.94649	-5.2709
																0.922222	0.922222	-7.94649	-5.21739
																0.922222	0.922222	-7.94649	-5.16388
																0.922222	0.922222	-7.94649	-5.11037
																0.922222	0.922222	-7.94649	-5.05686
																0.922222	0.933333	-7.94649	-5.00334
																0.922222	0.922222	-7.94649	-4.94983
																0.922222	0.922222	-7.94649	-4.89632
																0.922222	0.911111	-7.94649	-4.84281
																0.922222	0.922222	-7.94649	-4.7893
																0.922222	0.933333	-7.94649	-4.73579
																0.922222	0.922222	-7.94649	-4.68227
																0.922222	0.911111	-7.94649	-4.62876
																0.922222	0.922222	-7.94649	-4.57525
																0.922222	0.922222	-7.94649	-4.52174
																0.922222	0.922222	-7.94649	-4.46823
																0.922222	0.922222	-7.94649	-4.41472
																0.922222	0.922222	-7.94649	-4.3612
																0.922222	0.922222	-7.94649	-4.30769
																0.911111	0.922222	-7.94649	-4.25418
																0.922222	0.922222	-7.94649	-4.20067
																0.922222	0.922222	-7.94649	-4.14716
																0.922222	0.922222	-7.94649	-4.09365
																0.922222	0.922222	-7.94649	-4.04013
																0.922222	0.911111	-7.94649	-3.98662
																0.922222	0.922222	-7.94649	-3.93311
																0.922222	0.911111	-7.94649	-3.8796
																0.922222	0.922222	-7.94649	-3.82609
																0.922222	0.922222	-7.94649	-3.77258
																0.922222	0.911111	-7.94649	-3.71906
																0.922222	0.911111	-7.94649	-3.66555
																0.922222	0.922222	-7.94649	-3.61204
																0.922222	0.922222	-7.94649	-3.55853
																0.922222	0.922222	-7.94649	-3.50502
																0.933333	0.922222	-7.94649	-3.45151
																0.922222	0.922222	-7.94649	-3.39799
																0.922222	0.922222	-7.94649	-3.34448
																0.922222	0.922222	-7.94649	-3.29097
																0.911111	0.922222	-7.94649	-3.23746
																0.922222	0.922222	-7.94649	-3.18395
																0.922222	0.922222	-7.94649	-3.13043
																0.911111	0.922222	-7.94649	-3.07692
																0.922222	0.922222	-7.94649	-3.02341
																0.922222	0.922222	-7.94649	-2.9699
																0.922222	0.922222	-7.94649	-2.91639
																0.922222	0.933333	-7.94649	-2.86288
																0.922222	0.922222	-7.94649	-2.80936
																0.922222	0.933333	-7.94649	-2.75585
																0.922222	0.933333	-7.94649	-2.70234
																0.922222	0.933333	-7.94649	-2.64883
																0.922222	0.922222	-7.94649	-2.59532
																0.922222	0.922222	-7.94649	-2.54181
																0.922222	0.922222	-7.94649	-2.48829
																0.922222	0.911111	-7.94649	-2.43478
																0.922222	0.922222	-7.94649	-2.38127
																0.922222	0.922222	-7.94649	-2.32776
																0.922222	0.922222	-7.94649	-2.27425
																0.922222	0.922222	-7.94649	-2.22074
																0.922222	0.922222	-7.94649	-2.16722
																0.922222	0.922222	-7.94649	-2.11371
																0.911111	0.922222	-7.94649	-2.0602
																0.911111	0.922222	-7.94649	-2.00669
																0.922222	0.922222	-7.94649	-1.95318
																0.922222	0.922222	-7.94649	-1.89967
																0.922222	0.922222	-7.94649	-1.84615
																0.922222	0.922222	-7.94649	-1.79264
																0.922222	0.922222	-7.94649	-1.73913
																0.922222	0.922222	-7.94649	-1.68562
																0.922222	0.922222	-7.94649	-1.63211
																0.922222	0.922222	-7.94649	-1.5786
																0.922222	0.922222	-7.94649	-1.52508
																0.922222	0.922222	-7.94649	-1.47157
																0.922222	0.922222	-7.94649	-1.41806
																0.922222	0.922222	-7.94649	-1.36455
																0.922222	0.922222	-7.94649	-1.31104
																0.922222	0.922222	-7.94649	-1.25753
																0.922222	0.922222	-7.94649	-1.20401
																0.922222	0.922222	-7.94649	-1.1505
																0.922222	0.922222	-7.94649	-1.09699
																0.922222	0.911111	-7.94649	-1.04348
																0.911111	0.922222	-7.94649	-0.989967
																0.922222	0.922222	-7.94649	-0.936455
																0.877778	0.922222	-7.94649	-0.882943
																0.866667	0.922222	-7.94649	-0.829431
																0.866667	0.9	-7.94649	-0.77592
																0.877778	0.922222	-7.94649	-0.722408
																0.844444	0.888889	-7.94649	-0.668896
																0.833333	0.855556	-7.94649	-0.615385
																0.8	0.877778	-7.94649	-0.561873
																0.811111	0.811111	-7.94649	-0.508361
																0.722222	0.788889	-7.94649	-0.454849
																0.622222	0.744444	-7.94649	-0.401338
																0.511111	0.666667	-7.94649	-0.347826
																0.422222	0.488889	-7.94649	-0.294314
																0.415423	0.390547	-7.94649	-0.240803
																0.450249	0.402985	-7.94649	-0.187291
																0.470149	0.450249	-7.94649	-0.133779
																0.470149	0.455224	-7.94649	-0.0802676
																0.5	0.492537	-7.94649	-0.0267559
																0.487562	0.514925	-7.94649	0.0267559
																0.485075	0.487562	-7.94649	0.0802676
																0.50995	0.507463	-7.94649	0.133779
																0.492537	0.507463	-7.94649	0.187291
																0.512438	0.495025	-7.94649	0.240803
																0.495025	0.482587	-7.94649	0.294314
																0.492537	0.485075	-7.94649	0.347826
																0.502488	0.462687	-7.94649	0.401338
																0.502488	0.435323	-7.94649	0.454849
																0.4801	0.41791	-7.94649	0.508361
																0.457711	0.411111	-7.94649	0.561873
																0.440299	0.588889	-7.94649	0.615385
																0.445274	0.411111	-7.94649	0.668896
																0.422222	0.488889	-7.94649	0.722408
																0.444444	0.588889	-7.94649	0.77592
																0.522222	0.611111	-7.94649	0.829431
																0.5	0.6	-7.94649	0.882943
																0.488889	0.555556	-7.94649	0.936455
																0.566667	0.544444	-7.94649	0.989967
																0.5	0.877778	-7.94649	1.04348
																0.6	0.822222	-7.94649	1.09699
																0.533333	0.722222	-7.94649	1.1505
																0.677778	0.844444	-7.94649	1.20401
																0.855556	0.888889	-7.94649	1.25753
																0.666667	0.777778	-7.94649	1.31104
																0.744444	0.888889	-7.94649	1.36455
																0.722222	0.622222	-7.94649	1.41806
																0.888889	0.888889	-7.94649	1.47157
																0.733333	0.611111	-7.94649	1.52508
																0.833333	0.888889	-7.94649	1.5786
																0.655556	0.9	-7.94649	1.63211
																0.755556	0.711111	-7.94649	1.68562
																0.866667	0.788889	-7.94649	1.73913
																0.877778	0.777778	-7.94649	1.79264
																0.711111	0.888889	-7.94649	1.84615
																0.633333	0.888889	-7.94649	1.89967
																0.722222	0.888889	-7.94649	1.95318
																0.888889	0.766667	-7.94649	2.00669
																0.766667	0.7	-7.94649	2.0602
																0.666667	0.688889	-7.94649	2.11371
																0.711111	0.888889	-7.94649	2.16722
																0.888889	0.844444	-7.94649	2.22074
																0.755556	0.866667	-7.94649	2.27425
																0.666667	0.655556	-7.94649	2.32776
																0.733333	0.766667	-7.94649	2.38127
																0.811111	0.666667	-7.94649	2.43478
																0.844444	0.9	-7.94649	2.48829
																0.822222	0.9	-7.94649	2.54181
																0.688889	0.755556	-7.94649	2.59532
																0.766667	0.833333	-7.94649	2.64883
																0.9	0.688889	-7.94649	2.70234
																0.888889	0.711111	-7.94649	2.75585
																0.822222	0.877778	-7.94649	2.80936
																0.833333	0.8	-7.94649	2.86288
																0.733333	0.811111	-7.94649	2.91639
																0.655556	0.866667	-7.94649	2.9699
																0.755556	0.888889	-7.94649	3.02341
																0.9	0.788889	-7.94649	3.07692
																0.888889	0.7	-7.94649	3.13043
																0.822222	0.633333	-7.94649	3.18395
																0.7	0.644444	-7.94649	3.23746
																0.7	0.888889	-7.94649	3.29097
																0.877778	0.877778	-7.94649	3.34448
																0.877778	0.833333	-7.94649	3.39799
																0.777778	0.666667	-7.94649	3.45151
																0.655556	0.888889	-7.94649	3.50502
																0.7	0.766667	-7.94649	3.55853
																0.844444	0.722222	-7.94649	3.61204
																0.888889	0.655556	-7.94649	3.66555
																0.744444	0.866667	-7.94649	3.71906
																0.7	0.722222	-7.94649	3.77258
																0.688889	0.9	-7.94649	3.82609
																0.666667	0.822222	-7.94649	3.8796
																0.688889	0.777778	-7.94649	3.93311
																0.744444	0.755556	-7.94649	3.98662
																0.755556	0.777778	-7.94649	4.04013
																0.844444	0.755556	-7.94649	4.09365
																0.744444	0.7	-7.94649	4.14716
																0.844444	0.888889	-7.94649	4.20067
																0.877778	0.866667	-7.94649	4.25418
																0.822222	0.866667	-7.94649	4.30769
																0.822222	0.766667	-7.94649	4.3612
																0.9	0.822222	-7.94649	4.41472
																0.777778	0.822222	-7.94649	4.46823
																0.688889	0.877778	-7.94649	4.52174
																0.888889	0.888889	-7.94649	4.57525
																0.822222	0.855556	-7.94649	4.62876
																0.755556	0.788889	-7.94649	4.68227
																0.766667	0.855556	-7.94649	4.73579
																0.733333	0.855556	-7.94649	4.7893
																0.777778	0.777778	-7.94649	4.84281
																0.8	0.844444	-7.94649	4.89632
																0.722222	0.888889	-7.94649	4.94983
																0.755556	0.822222	-7.94649	5.00334
																0.755556	0.777778	-7.94649	5.05686
																0.888889	0.688889	-7.94649	5.11037
																0.877778	0.788889	-7.94649	5.16388
																0.844444	0.855556	-7.94649	5.21739
																0.811111	0.788889	-7.94649	5.2709
																0.822222	0.8	-7.94649	5.32441
																0.844444	0.811111	-7.94649	5.37793
																0.722222	0.733333	-7.94649	5.43144
																0.888889	0.744444	-7.94649	5.48495
																0.688889	0.888889	-7.94649	5.53846
																0.9	0.9	-7.94649	5.59197
																0.744444	0.888889	-7.94649	5.64548
																0.855556	0.855556	-7.94649	5.699
																0.722222	0.888889	-7.94649	5.75251
																0.822222	0.855556	-7.94649	5.80602
																0.866667	0.777778	-7.94649	5.85953
																0.8	0.822222	-7.94649	5.91304
																0.877778	0.866667	-7.94649	5.96656
																0.855556	0.711111	-7.94649	6.02007
																0.822222	0.711111	-7.94649	6.07358
																0.811111	0.866667	-7.94649	6.12709
																0.877778	0.755556	-7.94649	6.1806
																0.9	0.766667	-7.94649	6.23411
																0.811111	0.866667	-7.94649	6.28763
																0.666667	0.833333	-7.94649	6.34114
																0.733333	0.777778	-7.94649	6.39465
																0.677778	0.833333	-7.94649	6.44816
																0.888889	0.844444	-7.94649	6.50167
																0.888889	0.777778	-7.94649	6.55518
																0.844444	0.755556	-7.94649	6.6087
																0.877778	0.788889	-7.94649	6.66221
																0.722222	0.855556	-7.94649	6.71572
																0.822222	0.822222	-7.94649	6.76923
																0.766667	0.855556	-7.94649	6.82274
																0.811111	0.9	-7.94649	6.87625
																0.844444	0.766667	-7.94649	6.92977
																0.866667	0.777778	-7.94649	6.98328
																0.788889	0.822222	-7.94649	7.03679
																0.722222	0.866667	-7.94649	7.0903
																0.9	0.788889	-7.94649	7.14381
																0.822222	0.9	-7.94649	7.19732
																0.833333	0.722222	-7.94649	7.25084
																0.888889	0.855556	-7.94649	7.30435
																0.822222	0.9	-7.94649	7.35786
																0.766667	0.833333	-7.94649	7.41137
																0.788889	0.766667	-7.94649	7.46488
																0.844444	0.888889	-7.94649	7.51839
																0.688889	0.877778	-7.94649	7.57191
																0.877778	0.733333	-7.94649	7.62542
																0.766667	0.8	-7.94649	7.67893
																0.7	0.855556	-7.94649	7.73244
																0.811111	0.811111	-7.94649	7.78595
																0.822222	0.855556	-7.94649	7.83946
																0.733333	0.888889	-7.94649	7.89298
																0.8	0.766667	-7.94649	7.94649
																0.866667	0.811111	-7.94649	8
																0.922222	0.911111	-7.91973	-8
																0.922222	0.922222	-7.91973	-7.94649
																0.922222	0.922222	-7.91973	-7.89298
																0.922222	0.922222	-7.91973	-7.83946
																0.922222	0.922222	-7.91973	-7.78595
																0.922222	0.922222	-7.91973	-7.73244
																0.922222	0.922222	-7.91973	-7.67893
																0.922222	0.922222	-7.91973	-7.62542
																0.922222	0.922222	-7.91973	-7.57191
																0.922222	0.922222	-7.91973	-7.51839
																0.922222	0.922222	-7.91973	-7.46488
																0.922222	0.911111	-7.91973	-7.41137
																0.922222	0.922222	-7.91973	-7.35786
																0.922222	0.922222	-7.91973	-7.30435
																0.922222	0.922222	-7.91973	-7.25084
																0.933333	0.922222	-7.91973	-7.19732
																0.922222	0.922222	-7.91973	-7.14381
																0.922222	0.922222	-7.91973	-7.0903
																0.922222	0.922222	-7.91973	-7.03679
																0.922222	0.922222	-7.91973	-6.98328
																0.922222	0.911111	-7.91973	-6.92977
																0.922222	0.922222	-7.91973	-6.87625
																0.922222	0.922222	-7.91973	-6.82274
																0.922222	0.922222	-7.91973	-6.76923
																0.922222	0.922222	-7.91973	-6.71572
																0.922222	0.922222	-7.91973	-6.66221
																0.922222	0.922222	-7.91973	-6.6087
																0.922222	0.922222	-7.91973	-6.55518
																0.922222	0.922222	-7.91973	-6.50167
																0.911111	0.922222	-7.91973	-6.44816
																0.922222	0.922222	-7.91973	-6.39465
																0.922222	0.922222	-7.91973	-6.34114
																0.922222	0.922222	-7.91973	-6.28763
																0.922222	0.922222	-7.91973	-6.23411
																0.922222	0.922222	-7.91973	-6.1806
																0.922222	0.922222	-7.91973	-6.12709
																0.922222	0.922222	-7.91973	-6.07358
																0.922222	0.911111	-7.91973	-6.02007
																0.922222	0.922222	-7.91973	-5.96656
																0.922222	0.922222	-7.91973	-5.91304
																0.922222	0.922222	-7.91973	-5.85953
																0.922222	0.922222	-7.91973	-5.80602
																0.922222	0.922222	-7.91973	-5.75251
																0.922222	0.911111	-7.91973	-5.699
																0.922222	0.922222	-7.91973	-5.64548
																0.922222	0.922222	-7.91973	-5.59197
																0.922222	0.922222	-7.91973	-5.53846
																0.922222	0.911111	-7.91973	-5.48495
																0.922222	0.922222	-7.91973	-5.43144
																0.922222	0.922222	-7.91973	-5.37793
																0.922222	0.922222	-7.91973	-5.32441
																0.922222	0.922222	-7.91973	-5.2709
																0.922222	0.922222	-7.91973	-5.21739
																0.922222	0.922222	-7.91973	-5.16388
																0.922222	0.922222	-7.91973	-5.11037
																0.911111	0.922222	-7.91973	-5.05686
																0.922222	0.922222	-7.91973	-5.00334
																0.922222	0.922222	-7.91973	-4.94983
																0.922222	0.933333	-7.91973	-4.89632
																0.922222	0.922222	-7.91973	-4.84281
																0.922222	0.922222	-7.91973	-4.7893
																0.911111	0.922222	-7.91973	-4.73579
																0.922222	0.922222	-7.91973	-4.68227
																0.922222	0.933333	-7.91973	-4.62876
																0.922222	0.922222	-7.91973	-4.57525
																0.911111	0.911111	-7.91973	-4.52174
																0.922222	0.922222	-7.91973	-4.46823
																0.922222	0.922222	-7.91973	-4.41472
																0.922222	0.922222	-7.91973	-4.3612
																0.922222	0.922222	-7.91973	-4.30769
																0.922222	0.922222	-7.91973	-4.25418
																0.922222	0.922222	-7.91973	-4.20067
																0.922222	0.922222	-7.91973	-4.14716
																0.922222	0.922222	-7.91973	-4.09365
																0.922222	0.922222	-7.91973	-4.04013
																0.922222	0.933333	-7.91973	-3.98662
																0.922222	0.922222	-7.91973	-3.93311
																0.922222	0.922222	-7.91973	-3.8796
																0.922222	0.922222	-7.91973	-3.82609
																0.911111	0.922222	-7.91973	-3.77258
																0.922222	0.922222	-7.91973	-3.71906
																0.922222	0.911111	-7.91973	-3.66555
																0.922222	0.922222	-7.91973	-3.61204
																0.922222	0.922222	-7.91973	-3.55853
																0.922222	0.933333	-7.91973	-3.50502
																0.922222	0.922222	-7.91973	-3.45151
																0.922222	0.922222	-7.91973	-3.39799
																0.922222	0.922222	-7.91973	-3.34448
																0.922222	0.922222	-7.91973	-3.29097
																0.922222	0.922222	-7.91973	-3.23746
																0.922222	0.922222	-7.91973	-3.18395
																0.922222	0.922222	-7.91973	-3.13043
																0.922222	0.922222	-7.91973	-3.07692
																0.922222	0.922222	-7.91973	-3.02341
																0.922222	0.922222	-7.91973	-2.9699
																0.922222	0.922222	-7.91973	-2.91639
																0.922222	0.922222	-7.91973	-2.86288
																0.922222	0.911111	-7.91973	-2.80936
																0.922222	0.922222	-7.91973	-2.75585
																0.922222	0.922222	-7.91973	-2.70234
																0.922222	0.922222	-7.91973	-2.64883
																0.922222	0.922222	-7.91973	-2.59532
																0.922222	0.922222	-7.91973	-2.54181
																0.922222	0.922222	-7.91973	-2.48829
																0.922222	0.922222	-7.91973	-2.43478
																0.922222	0.922222	-7.91973	-2.38127
																0.922222	0.922222	-7.91973	-2.32776
																0.922222	0.922222	-7.91973	-2.27425
																0.922222	0.922222	-7.91973	-2.22074
																0.922222	0.911111	-7.91973	-2.16722
																0.922222	0.922222	-7.91973	-2.11371
																0.911111	0.922222	-7.91973	-2.0602
																0.922222	0.922222	-7.91973	-2.00669
																0.922222	0.922222	-7.91973	-1.95318
																0.922222	0.922222	-7.91973	-1.89967
																0.922222	0.922222	-7.91973	-1.84615
																0.922222	0.922222	-7.91973	-1.79264
																0.922222	0.922222	-7.91973	-1.73913
																0.911111	0.922222	-7.91973	-1.68562
																0.922222	0.922222	-7.91973	-1.63211
																0.922222	0.922222	-7.91973	-1.5786
																0.922222	0.922222	-7.91973	-1.52508
																0.922222	0.922222	-7.91973	-1.47157
																0.933333	0.922222	-7.91973	-1.41806
																0.922222	0.922222	-7.91973	-1.36455
																0.922222	0.922222	-7.91973	-1.31104
																0.922222	0.922222	-7.91973	-1.25753
																0.922222	0.922222	-7.91973	-1.20401
																0.922222	0.922222	-7.91973	-1.1505
																0.922222	0.911111	-7.91973	-1.09699
																0.922222	0.922222	-7.91973	-1.04348
																0.911111	0.922222	-7.91973	-0.989967
																0.9	0.922222	-7.91973	-0.936455
																0.888889	0.922222	-7.91973	-0.882943
																0.888889	0.922222	-7.91973	-0.829431
																0.888889	0.877778	-7.91973	-0.77592
																0.877778	0.9	-7.91973	-0.722408
																0.877778	0.888889	-7.91973	-0.668896
																0.844444	0.866667	-7.91973	-0.615385
																0.844444	0.866667	-7.91973	-0.561873
																0.766667	0.855556	-7.91973	-0.508361
																0.677778	0.833333	-7.91973	-0.454849
																0.633333	0.788889	-7.91973	-0.401338
																0.422222	0.6	-7.91973	-0.347826
																0.488889	0.544444	-7.91973	-0.294314
																0.405473	0.412935	-7.91973	-0.240803
																0.442786	0.412935	-7.91973	-0.187291
																0.450249	0.462687	-7.91973	-0.133779
																0.502488	0.472637	-7.91973	-0.0802676
																0.492537	0.457711	-7.91973	-0.0267559
																0.497512	0.502488	-7.91973	0.0267559
																0.504975	0.497512	-7.91973	0.0802676
																0.49005	0.512438	-7.91973	0.133779
																0.514925	0.512438	-7.91973	0.187291
																0.495025	0.504975	-7.91973	0.240803
																0.50995	0.495025	-7.91973	0.294314
																0.475124	0.492537	-7.91973	0.347826
																0.477612	0.462687	-7.91973	0.401338
																0.487562	0.41791	-7.91973	0.454849
																0.440299	0.420398	-7.91973	0.508361
																0.455224	0.444444	-7.91973	0.561873
																0.444444	0.411111	-7.91973	0.615385
																0.422222	0.455556	-7.91973	0.668896
																0.444444	0.611111	-7.91973	0.722408
																0.455556	0.588889	-7.91973	0.77592
																0.411111	0.477778	-7.91973	0.829431
																0.444444	0.644444	-7.91973	0.882943
																0.522222	0.577778	-7.91973	0.936455
																0.511111	0.555556	-7.91973	0.989967
																0.622222	0.666667	-7.91973	1.04348
																0.466667	0.6	-7.91973	1.09699
																0.555556	0.788889	-7.91973	1.1505
																0.588889	0.666667	-7.91973	1.20401
																0.622222	0.722222	-7.91973	1.25753
																0.844444	0.866667	-7.91973	1.31104
																0.866667	0.855556	-7.91973	1.36455
																0.711111	0.888889	-7.91973	1.41806
																0.8	0.888889	-7.91973	1.47157
																0.688889	0.688889	-7.91973	1.52508
																0.8	0.722222	-7.91973	1.5786
																0.688889	0.633333	-7.91973	1.63211
																0.722222	0.888889	-7.91973	1.68562
																0.9	0.866667	-7.91973	1.73913
																0.888889	0.788889	-7.91973	1.79264
																0.822222	0.877778	-7.91973	1.84615
																0.7	0.722222	-7.91973	1.89967
																0.688889	0.722222	-7.91973	1.95318
																0.877778	0.7	-7.91973	2.00669
																0.9	0.811111	-7.91973	2.0602
																0.7	0.811111	-7.91973	2.11371
																0.655556	0.777778	-7.91973	2.16722
																0.888889	0.655556	-7.91973	2.22074
																0.8	0.666667	-7.91973	2.27425
																0.811111	0.7	-7.91973	2.32776
																0.7	0.711111	-7.91973	2.38127
																0.666667	0.9	-7.91973	2.43478
																0.9	0.666667	-7.91973	2.48829
																0.688889	0.744444	-7.91973	2.54181
																0.877778	0.722222	-7.91973	2.59532
																0.9	0.666667	-7.91973	2.64883
																0.711111	0.777778	-7.91973	2.70234
																0.877778	0.888889	-7.91973	2.75585
																0.733333	0.677778	-7.91973	2.80936
																0.766667	0.888889	-7.91973	2.86288
																0.822222	0.822222	-7.91973	2.91639
																0.888889	0.855556	-7.91973	2.9699
																0.844444	0.8	-7.91973	3.02341
																0.822222	0.688889	-7.91973	3.07692
																0.655556	0.9	-7.91973	3.13043
																0.9	0.677778	-7.91973	3.18395
																0.888889	0.822222	-7.91973	3.23746
																0.755556	0.822222	-7.91973	3.29097
																0.788889	0.744444	-7.91973	3.34448
																0.822222	0.733333	-7.91973	3.39799
																0.788889	0.711111	-7.91973	3.45151
																0.844444	0.788889	-7.91973	3.50502
																0.877778	0.7	-7.91973	3.55853
																0.9	0.711111	-7.91973	3.61204
																0.877778	0.755556	-7.91973	3.66555
																0.833333	0.811111	-7.91973	3.71906
																0.9	0.833333	-7.91973	3.77258
																0.711111	0.9	-7.91973	3.82609
																0.677778	0.888889	-7.91973	3.8796
																0.8	0.833333	-7.91973	3.93311
																0.688889	0.8	-7.91973	3.98662
																0.766667	0.755556	-7.91973	4.04013
																0.7	0.866667	-7.91973	4.09365
																0.822222	0.722222	-7.91973	4.14716
																0.8	0.666667	-7.91973	4.20067
																0.877778	0.788889	-7.91973	4.25418
																0.733333	0.811111	-7.91973	4.30769
																0.811111	0.855556	-7.91973	4.3612
																0.877778	0.788889	-7.91973	4.41472
																0.711111	0.866667	-7.91973	4.46823
																0.9	0.788889	-7.91973	4.52174
																0.711111	0.888889	-7.91973	4.57525
																0.8	0.866667	-7.91973	4.62876
																0.755556	0.755556	-7.91973	4.68227
																0.644444	0.844444	-7.91973	4.73579
																0.8	0.844444	-7.91973	4.7893
																0.833333	0.833333	-7.91973	4.84281
																0.866667	0.9	-7.91973	4.89632
																0.677778	0.888889	-7.91973	4.94983
																0.8	0.811111	-7.91973	5.00334
																0.855556	0.844444	-7.91973	5.05686
																0.844444	0.777778	-7.91973	5.11037
																0.777778	0.811111	-7.91973	5.16388
																0.766667	0.855556	-7.91973	5.21739
																0.877778	0.877778	-7.91973	5.2709
																0.9	0.877778	-7.91973	5.32441
																0.733333	0.833333	-7.91973	5.37793
																0.9	0.811111	-7.91973	5.43144
																0.677778	0.855556	-7.91973	5.48495
																0.833333	0.844444	-7.91973	5.53846
																0.866667	0.722222	-7.91973	5.59197
																0.788889	0.8	-7.91973	5.64548
																0.822222	0.888889	-7.91973	5.699
																0.811111	0.788889	-7.91973	5.75251
																0.844444	0.9	-7.91973	5.80602
																0.9	0.822222	-7.91973	5.85953
																0.788889	0.877778	-7.91973	5.91304
																0.844444	0.866667	-7.91973	5.96656
																0.7	0.711111	-7.91973	6.02007
																0.777778	0.811111	-7.91973	6.07358
																0.866667	0.666667	-7.91973	6.12709
																0.833333	0.855556	-7.91973	6.1806
																0.777778	0.8	-7.91973	6.23411
																0.811111	0.9	-7.91973	6.28763
																0.777778	0.888889	-7.91973	6.34114
																0.855556	0.788889	-7.91973	6.39465
																0.9	0.855556	-7.91973	6.44816
																0.8	0.766667	-7.91973	6.50167
																0.777778	0.8	-7.91973	6.55518
																0.888889	0.866667	-7.91973	6.6087
																0.722222	0.766667	-7.91973	6.66221
																0.788889	0.711111	-7.91973	6.71572
																0.777778	0.877778	-7.91973	6.76923
																0.844444	0.9	-7.91973	6.82274
																0.855556	0.822222	-7.91973	6.87625
																0.777778	0.855556	-7.91973	6.92977
																0.877778	0.666667	-7.91973	6.98328
																0.888889	0.866667	-7.91973	7.03679
																0.855556	0.777778	-7.91973	7.0903
																0.822222	0.722222	-7.91973	7.14381
																0.8	0.811111	-7.91973	7.19732
																0.866667	0.877778	-7.91973	7.25084
																0.788889	0.844444	-7.91973	7.30435
																0.866667	0.777778	-7.91973	7.35786
																0.877778	0.811111	-7.91973	7.41137
																0.822222	0.866667	-7.91973	7.46488
																0.755556	0.888889	-7.91973	7.51839
																0.855556	0.888889	-7.91973	7.57191
																0.877778	0.9	-7.91973	7.62542
																0.8	0.788889	-7.91973	7.67893
																0.877778	0.811111	-7.91973	7.73244
																0.844444	0.777778	-7.91973	7.78595
																0.711111	0.888889	-7.91973	7.83946
																0.888889	0.811111	-7.91973	7.89298
																0.9	0.722222	-7.91973	7.94649
																0.866667	0.8	-7.91973	8
																0.922222	0.922222	-7.89298	-8
																0.922222	0.933333	-7.89298	-7.94649
																0.922222	0.922222	-7.89298	-7.89298
																0.922222	0.922222	-7.89298	-7.83946
																0.922222	0.922222	-7.89298	-7.78595
																0.922222	0.922222	-7.89298	-7.73244
																0.922222	0.911111	-7.89298	-7.67893
																0.922222	0.922222	-7.89298	-7.62542
																0.922222	0.922222	-7.89298	-7.57191
																0.922222	0.922222	-7.89298	-7.51839
																0.922222	0.911111	-7.89298	-7.46488
																0.922222	0.922222	-7.89298	-7.41137
																0.922222	0.922222	-7.89298	-7.35786
																0.922222	0.922222	-7.89298	-7.30435
																0.922222	0.922222	-7.89298	-7.25084
																0.911111	0.922222	-7.89298	-7.19732
																0.922222	0.922222	-7.89298	-7.14381
																0.922222	0.922222	-7.89298	-7.0903
																0.933333	0.922222	-7.89298	-7.03679
																0.922222	0.922222	-7.89298	-6.98328
																0.922222	0.922222	-7.89298	-6.92977
																0.922222	0.922222	-7.89298	-6.87625
																0.922222	0.922222	-7.89298	-6.82274
																0.922222	0.922222	-7.89298	-6.76923
																0.922222	0.922222	-7.89298	-6.71572
																0.922222	0.922222	-7.89298	-6.66221
																0.922222	0.922222	-7.89298	-6.6087
																0.922222	0.922222	-7.89298	-6.55518
																0.922222	0.922222	-7.89298	-6.50167
																0.922222	0.911111	-7.89298	-6.44816
																0.922222	0.922222	-7.89298	-6.39465
																0.933333	0.922222	-7.89298	-6.34114
																0.922222	0.922222	-7.89298	-6.28763
																0.922222	0.922222	-7.89298	-6.23411
																0.933333	0.922222	-7.89298	-6.1806
																0.922222	0.922222	-7.89298	-6.12709
																0.922222	0.922222	-7.89298	-6.07358
																0.922222	0.922222	-7.89298	-6.02007
																0.922222	0.922222	-7.89298	-5.96656
																0.922222	0.922222	-7.89298	-5.91304
																0.922222	0.922222	-7.89298	-5.85953
																0.922222	0.922222	-7.89298	-5.80602
																0.922222	0.922222	-7.89298	-5.75251
																0.922222	0.911111	-7.89298	-5.699
																0.922222	0.922222	-7.89298	-5.64548
																0.922222	0.922222	-7.89298	-5.59197
																0.922222	0.922222	-7.89298	-5.53846
																0.922222	0.922222	-7.89298	-5.48495
																0.922222	0.922222	-7.89298	-5.43144
																0.933333	0.922222	-7.89298	-5.37793
																0.922222	0.922222	-7.89298	-5.32441
																0.922222	0.911111	-7.89298	-5.2709
																0.922222	0.922222	-7.89298	-5.21739
																0.933333	0.922222	-7.89298	-5.16388
																0.922222	0.922222	-7.89298	-5.11037
																0.922222	0.922222	-7.89298	-5.05686
																0.922222	0.922222	-7.89298	-5.00334
																0.922222	0.922222	-7.89298	-4.94983
																0.922222	0.933333	-7.89298	-4.89632
																0.922222	0.922222	-7.89298	-4.84281
																0.922222	0.922222	-7.89298	-4.7893
																0.911111	0.922222	-7.89298	-4.73579
																0.933333	0.922222	-7.89298	-4.68227
																0.922222	0.922222	-7.89298	-4.62876
																0.922222	0.933333	-7.89298	-4.57525
																0.922222	0.922222	-7.89298	-4.52174
																0.922222	0.922222	-7.89298	-4.46823
																0.911111	0.922222	-7.89298	-4.41472
																0.922222	0.922222	-7.89298	-4.3612
																0.922222	0.922222	-7.89298	-4.30769
																0.922222	0.922222	-7.89298	-4.25418
																0.922222	0.922222	-7.89298	-4.20067
																0.922222	0.922222	-7.89298	-4.14716
																0.922222	0.922222	-7.89298	-4.09365
																0.922222	0.922222	-7.89298	-4.04013
																0.922222	0.922222	-7.89298	-3.98662
																0.922222	0.911111	-7.89298	-3.93311
																0.922222	0.922222	-7.89298	-3.8796
																0.922222	0.922222	-7.89298	-3.82609
																0.922222	0.922222	-7.89298	-3.77258
																0.922222	0.922222	-7.89298	-3.71906
																0.911111	0.922222	-7.89298	-3.66555
																0.922222	0.922222	-7.89298	-3.61204
																0.922222	0.922222	-7.89298	-3.55853
																0.933333	0.922222	-7.89298	-3.50502
																0.922222	0.922222	-7.89298	-3.45151
																0.922222	0.922222	-7.89298	-3.39799
																0.922222	0.911111	-7.89298	-3.34448
																0.922222	0.922222	-7.89298	-3.29097
																0.922222	0.911111	-7.89298	-3.23746
																0.922222	0.922222	-7.89298	-3.18395
																0.922222	0.922222	-7.89298	-3.13043
																0.922222	0.922222	-7.89298	-3.07692
																0.933333	0.922222	-7.89298	-3.02341
																0.922222	0.922222	-7.89298	-2.9699
																0.922222	0.922222	-7.89298	-2.91639
																0.922222	0.922222	-7.89298	-2.86288
																0.922222	0.933333	-7.89298	-2.80936
																0.922222	0.922222	-7.89298	-2.75585
																0.911111	0.922222	-7.89298	-2.70234
																0.922222	0.922222	-7.89298	-2.64883
																0.933333	0.922222	-7.89298	-2.59532
																0.922222	0.922222	-7.89298	-2.54181
																0.922222	0.911111	-7.89298	-2.48829
																0.922222	0.922222	-7.89298	-2.43478
																0.922222	0.922222	-7.89298	-2.38127
																0.922222	0.922222	-7.89298	-2.32776
																0.922222	0.933333	-7.89298	-2.27425
																0.922222	0.922222	-7.89298	-2.22074
																0.922222	0.922222	-7.89298	-2.16722
																0.922222	0.922222	-7.89298	-2.11371
																0.922222	0.933333	-7.89298	-2.0602
																0.922222	0.922222	-7.89298	-2.00669
																0.922222	0.922222	-7.89298	-1.95318
																0.922222	0.922222	-7.89298	-1.89967
																0.922222	0.922222	-7.89298	-1.84615
																0.922222	0.922222	-7.89298	-1.79264
																0.922222	0.922222	-7.89298	-1.73913
																0.922222	0.922222	-7.89298	-1.68562
																0.922222	0.922222	-7.89298	-1.63211
																0.922222	0.911111	-7.89298	-1.5786
																0.922222	0.922222	-7.89298	-1.52508
																0.922222	0.933333	-7.89298	-1.47157
																0.922222	0.922222	-7.89298	-1.41806
																0.922222	0.922222	-7.89298	-1.36455
																0.922222	0.922222	-7.89298	-1.31104
																0.922222	0.933333	-7.89298	-1.25753
																0.922222	0.922222	-7.89298	-1.20401
																0.922222	0.922222	-7.89298	-1.1505
																0.922222	0.922222	-7.89298	-1.09699
																0.911111	0.922222	-7.89298	-1.04348
																0.9	0.911111	-7.89298	-0.989967
																0.888889	0.922222	-7.89298	-0.936455
																0.911111	0.922222	-7.89298	-0.882943
																0.877778	0.922222	-7.89298	-0.829431
																0.888889	0.911111	-7.89298	-0.77592
																0.888889	0.911111	-7.89298	-0.722408
																0.855556	0.888889	-7.89298	-0.668896
																0.877778	0.877778	-7.89298	-0.615385
																0.766667	0.855556	-7.89298	-0.561873
																0.744444	0.833333	-7.89298	-0.508361
																0.611111	0.822222	-7.89298	-0.454849
																0.7	0.755556	-7.89298	-0.401338
																0.433333	0.6	-7.89298	-0.347826
																0.477778	0.611111	-7.89298	-0.294314
																0.422886	0.412935	-7.89298	-0.240803
																0.437811	0.432836	-7.89298	-0.187291
																0.462687	0.442786	-7.89298	-0.133779
																0.487562	0.457711	-7.89298	-0.0802676
																0.497512	0.497512	-7.89298	-0.0267559
																0.49005	0.4801	-7.89298	0.0267559
																0.512438	0.495025	-7.89298	0.0802676
																0.502488	0.485075	-7.89298	0.133779
																0.485075	0.502488	-7.89298	0.187291
																0.492537	0.482587	-7.89298	0.240803
																0.514925	0.485075	-7.89298	0.294314
																0.517413	0.485075	-7.89298	0.347826
																0.504975	0.450249	-7.89298	0.401338
																0.467662	0.445274	-7.89298	0.454849
																0.4801	0.4	-7.89298	0.508361
																0.442786	0.444444	-7.89298	0.561873
																0.425373	0.388889	-7.89298	0.615385
																0.455556	0.577778	-7.89298	0.668896
																0.4	0.377778	-7.89298	0.722408
																0.377778	0.466667	-7.89298	0.77592
																0.455556	0.6	-7.89298	0.829431
																0.444444	0.488889	-7.89298	0.882943
																0.544444	0.666667	-7.89298	0.936455
																0.466667	0.644444	-7.89298	0.989967
																0.477778	0.644444	-7.89298	1.04348
																0.588889	0.7	-7.89298	1.09699
																0.644444	0.877778	-7.89298	1.1505
																0.7	0.888889	-7.89298	1.20401
																0.666667	0.733333	-7.89298	1.25753
																0.633333	0.888889	-7.89298	1.31104
																0.8	0.655556	-7.89298	1.36455
																0.733333	0.655556	-7.89298	1.41806
																0.688889	0.766667	-7.89298	1.47157
																0.655556	0.844444	-7.89298	1.52508
																0.7	0.877778	-7.89298	1.5786
																0.888889	0.9	-7.89298	1.63211
																0.888889	0.766667	-7.89298	1.68562
																0.622222	0.633333	-7.89298	1.73913
																0.733333	0.833333	-7.89298	1.79264
																0.733333	0.722222	-7.89298	1.84615
																0.677778	0.877778	-7.89298	1.89967
																0.833333	0.755556	-7.89298	1.95318
																0.822222	0.888889	-7.89298	2.00669
																0.744444	0.7	-7.89298	2.0602
																0.811111	0.688889	-7.89298	2.11371
																0.822222	0.888889	-7.89298	2.16722
																0.8	0.822222	-7.89298	2.22074
																0.677778	0.611111	-7.89298	2.27425
																0.866667	0.8	-7.89298	2.32776
																0.888889	0.7	-7.89298	2.38127
																0.766667	0.711111	-7.89298	2.43478
																0.9	0.711111	-7.89298	2.48829
																0.888889	0.855556	-7.89298	2.54181
																0.811111	0.833333	-7.89298	2.59532
																0.855556	0.688889	-7.89298	2.64883
																0.844444	0.766667	-7.89298	2.70234
																0.866667	0.677778	-7.89298	2.75585
																0.811111	0.877778	-7.89298	2.80936
																0.655556	0.877778	-7.89298	2.86288
																0.866667	0.888889	-7.89298	2.91639
																0.877778	0.877778	-7.89298	2.9699
																0.844444	0.888889	-7.89298	3.02341
																0.811111	0.711111	-7.89298	3.07692
																0.666667	0.677778	-7.89298	3.13043
																0.677778	0.877778	-7.89298	3.18395
																0.722222	0.766667	-7.89298	3.23746
																0.866667	0.766667	-7.89298	3.29097
																0.822222	0.844444	-7.89298	3.34448
																0.888889	0.866667	-7.89298	3.39799
																0.8	0.9	-7.89298	3.45151
																0.722222	0.766667	-7.89298	3.50502
																0.766667	0.733333	-7.89298	3.55853
																0.866667	0.711111	-7.89298	3.61204
																0.888889	0.744444	-7.89298	3.66555
																0.811111	0.688889	-7.89298	3.71906
																0.833333	0.877778	-7.89298	3.77258
																0.677778	0.888889	-7.89298	3.82609
																0.9	0.8	-7.89298	3.8796
																0.777778	0.822222	-7.89298	3.93311
																0.9	0.866667	-7.89298	3.98662
																0.888889	0.777778	-7.89298	4.04013
																0.722222	0.888889	-7.89298	4.09365
																0.755556	0.877778	-7.89298	4.14716
																0.888889	0.822222	-7.89298	4.20067
																0.777778	0.711111	-7.89298	4.25418
																0.677778	0.822222	-7.89298	4.30769
																0.877778	0.866667	-7.89298	4.3612
																0.866667	0.788889	-7.89298	4.41472
																0.788889	0.811111	-7.89298	4.46823
																0.777778	0.744444	-7.89298	4.52174
																0.833333	0.722222	-7.89298	4.57525
																0.777778	0.866667	-7.89298	4.62876
																0.744444	0.866667	-7.89298	4.68227
																0.8	0.722222	-7.89298	4.73579
																0.855556	0.788889	-7.89298	4.7893
																0.833333	0.9	-7.89298	4.84281
																0.811111	0.8	-7.89298	4.89632
																0.9	0.8	-7.89298	4.94983
																0.8	0.888889	-7.89298	5.00334
																0.766667	0.9	-7.89298	5.05686
																0.733333	0.744444	-7.89298	5.11037
																0.844444	0.755556	-7.89298	5.16388
																0.7	0.855556	-7.89298	5.21739
																0.877778	0.7	-7.89298	5.2709
																0.866667	0.888889	-7.89298	5.32441
																0.766667	0.866667	-7.89298	5.37793
																0.833333	0.744444	-7.89298	5.43144
																0.811111	0.877778	-7.89298	5.48495
																0.844444	0.766667	-7.89298	5.53846
																0.833333	0.777778	-7.89298	5.59197
																0.744444	0.822222	-7.89298	5.64548
																0.744444	0.788889	-7.89298	5.699
																0.822222	0.755556	-7.89298	5.75251
																0.866667	0.844444	-7.89298	5.80602
																0.8	0.9	-7.89298	5.85953
																0.722222	0.866667	-7.89298	5.91304
																0.855556	0.777778	-7.89298	5.96656
																0.844444	0.722222	-7.89298	6.02007
																0.877778	0.888889	-7.89298	6.07358
																0.866667	0.866667	-7.89298	6.12709
																0.788889	0.766667	-7.89298	6.1806
																0.733333	0.788889	-7.89298	6.23411
																0.822222	0.744444	-7.89298	6.28763
																0.833333	0.888889	-7.89298	6.34114
																0.788889	0.888889	-7.89298	6.39465
																0.9	0.822222	-7.89298	6.44816
																0.833333	0.766667	-7.89298	6.50167
																0.888889	0.844444	-7.89298	6.55518
																0.822222	0.811111	-7.89298	6.6087
																0.844444	0.822222	-7.89298	6.66221
																0.788889	0.866667	-7.89298	6.71572
																0.8	0.833333	-7.89298	6.76923
																0.9	0.877778	-7.89298	6.82274
																0.855556	0.755556	-7.89298	6.87625
																0.866667	0.811111	-7.89298	6.92977
																0.888889	0.866667	-7.89298	6.98328
																0.822222	0.888889	-7.89298	7.03679
																0.888889	0.855556	-7.89298	7.0903
																0.711111	0.9	-7.89298	7.14381
																0.844444	0.811111	-7.89298	7.19732
																0.711111	0.844444	-7.89298	7.25084
																0.711111	0.822222	-7.89298	7.30435
																0.888889	0.888889	-7.89298	7.35786
																0.9	0.844444	-7.89298	7.41137
																0.788889	0.844444	-7.89298	7.46488
																0.811111	0.888889	-7.89298	7.51839
																0.722222	0.788889	-7.89298	7.57191
																0.766667	0.766667	-7.89298	7.62542
																0.733333	0.888889	-7.89298	7.67893
																0.722222	0.877778	-7.89298	7.73244
																0.9	0.866667	-7.89298	7.78595
																0.888889	0.833333	-7.89298	7.83946
																0.777778	0.755556	-7.89298	7.89298
																0.8	0.877778	-7.89298	7.94649
																0.766667	0.888889	-7.89298	8
																0.922222	0.922222	-7.86622	-8
																0.911111	0.922222	-7.86622	-7.94649
																0.922222	0.911111	-7.86622	-7.89298
																0.922222	0.922222	-7.86622	-7.83946
																0.922222	0.922222	-7.86622	-7.78595
																0.911111	0.922222	-7.86622	-7.73244
																0.933333	0.911111	-7.86622	-7.67893
																0.933333	0.922222	-7.86622	-7.62542
																0.922222	0.922222	-7.86622	-7.57191
																0.922222	0.933333	-7.86622	-7.51839
																0.922222	0.922222	-7.86622	-7.46488
																0.922222	0.922222	-7.86622	-7.41137
																0.922222	0.911111	-7.86622	-7.35786
																0.922222	0.922222	-7.86622	-7.30435
																0.922222	0.922222	-7.86622	-7.25084
																0.922222	0.922222	-7.86622	-7.19732
																0.922222	0.922222	-7.86622	-7.14381
																0.922222	0.922222	-7.86622	-7.0903
																0.922222	0.922222	-7.86622	-7.03679
																0.933333	0.922222	-7.86622	-6.98328
																0.922222	0.933333	-7.86622	-6.92977
																0.922222	0.922222	-7.86622	-6.87625
																0.933333	0.922222	-7.86622	-6.82274
																0.922222	0.922222	-7.86622	-6.76923
																0.922222	0.922222	-7.86622	-6.71572
																0.922222	0.922222	-7.86622	-6.66221
																0.922222	0.922222	-7.86622	-6.6087
																0.922222	0.922222	-7.86622	-6.55518
																0.922222	0.922222	-7.86622	-6.50167
																0.922222	0.911111	-7.86622	-6.44816
																0.922222	0.922222	-7.86622	-6.39465
																0.922222	0.922222	-7.86622	-6.34114
																0.922222	0.922222	-7.86622	-6.28763
																0.922222	0.911111	-7.86622	-6.23411
																0.922222	0.922222	-7.86622	-6.1806
																0.922222	0.922222	-7.86622	-6.12709
																0.922222	0.933333	-7.86622	-6.07358
																0.922222	0.922222	-7.86622	-6.02007
																0.922222	0.922222	-7.86622	-5.96656
																0.922222	0.922222	-7.86622	-5.91304
																0.922222	0.922222	-7.86622	-5.85953
																0.922222	0.922222	-7.86622	-5.80602
																0.911111	0.922222	-7.86622	-5.75251
																0.933333	0.922222	-7.86622	-5.699
																0.922222	0.922222	-7.86622	-5.64548
																0.922222	0.922222	-7.86622	-5.59197
																0.922222	0.922222	-7.86622	-5.53846
																0.911111	0.922222	-7.86622	-5.48495
																0.911111	0.922222	-7.86622	-5.43144
																0.922222	0.911111	-7.86622	-5.37793
																0.922222	0.922222	-7.86622	-5.32441
																0.922222	0.922222	-7.86622	-5.2709
																0.922222	0.922222	-7.86622	-5.21739
																0.922222	0.922222	-7.86622	-5.16388
																0.922222	0.922222	-7.86622	-5.11037
																0.911111	0.922222	-7.86622	-5.05686
																0.922222	0.922222	-7.86622	-5.00334
																0.922222	0.922222	-7.86622	-4.94983
																0.911111	0.911111	-7.86622	-4.89632
																0.922222	0.922222	-7.86622	-4.84281
																0.922222	0.922222	-7.86622	-4.7893
																0.922222	0.922222	-7.86622	-4.73579
																0.933333	0.922222	-7.86622	-4.68227
																0.922222	0.922222	-7.86622	-4.62876
																0.922222	0.922222	-7.86622	-4.57525
																0.922222	0.922222	-7.86622	-4.52174
																0.922222	0.922222	-7.86622	-4.46823
																0.911111	0.922222	-7.86622	-4.41472
																0.922222	0.922222	-7.86622	-4.3612
																0.922222	0.922222	-7.86622	-4.30769
																0.922222	0.922222	-7.86622	-4.25418
																0.922222	0.911111	-7.86622	-4.20067
																0.922222	0.933333	-7.86622	-4.14716
																0.922222	0.922222	-7.86622	-4.09365
																0.922222	0.922222	-7.86622	-4.04013
																0.922222	0.922222	-7.86622	-3.98662
																0.922222	0.922222	-7.86622	-3.93311
																0.922222	0.922222	-7.86622	-3.8796
																0.922222	0.922222	-7.86622	-3.82609
																0.922222	0.922222	-7.86622	-3.77258
																0.922222	0.922222	-7.86622	-3.71906
																0.922222	0.911111	-7.86622	-3.66555
																0.933333	0.922222	-7.86622	-3.61204
																0.922222	0.922222	-7.86622	-3.55853
																0.922222	0.922222	-7.86622	-3.50502
																0.922222	0.922222	-7.86622	-3.45151
																0.922222	0.911111	-7.86622	-3.39799
																0.922222	0.911111	-7.86622	-3.34448
																0.922222	0.922222	-7.86622	-3.29097
																0.922222	0.922222	-7.86622	-3.23746
																0.922222	0.922222	-7.86622	-3.18395
																0.922222	0.922222	-7.86622	-3.13043
																0.922222	0.922222	-7.86622	-3.07692
																0.922222	0.922222	-7.86622	-3.02341
																0.911111	0.922222	-7.86622	-2.9699
																0.922222	0.922222	-7.86622	-2.91639
																0.922222	0.922222	-7.86622	-2.86288
																0.911111	0.922222	-7.86622	-2.80936
																0.922222	0.911111	-7.86622	-2.75585
																0.922222	0.922222	-7.86622	-2.70234
																0.922222	0.933333	-7.86622	-2.64883
																0.922222	0.911111	-7.86622	-2.59532
																0.922222	0.922222	-7.86622	-2.54181
																0.922222	0.933333	-7.86622	-2.48829
																0.911111	0.922222	-7.86622	-2.43478
																0.922222	0.922222	-7.86622	-2.38127
																0.922222	0.911111	-7.86622	-2.32776
																0.922222	0.922222	-7.86622	-2.27425
																0.922222	0.922222	-7.86622	-2.22074
																0.922222	0.922222	-7.86622	-2.16722
																0.922222	0.922222	-7.86622	-2.11371
																0.922222	0.922222	-7.86622	-2.0602
																0.922222	0.911111	-7.86622	-2.00669
																0.922222	0.922222	-7.86622	-1.95318
																0.922222	0.922222	-7.86622	-1.89967
																0.922222	0.911111	-7.86622	-1.84615
																0.922222	0.922222	-7.86622	-1.79264
																0.922222	0.922222	-7.86622	-1.73913
																0.922222	0.911111	-7.86622	-1.68562
																0.922222	0.922222	-7.86622	-1.63211
																0.922222	0.922222	-7.86622	-1.5786
																0.911111	0.922222	-7.86622	-1.52508
																0.922222	0.922222	-7.86622	-1.47157
																0.922222	0.922222	-7.86622	-1.41806
																0.922222	0.922222	-7.86622	-1.36455
																0.922222	0.922222	-7.86622	-1.31104
																0.911111	0.922222	-7.86622	-1.25753
																0.922222	0.911111	-7.86622	-1.20401
																0.922222	0.922222	-7.86622	-1.1505
																0.922222	0.933333	-7.86622	-1.09699
																0.922222	0.922222	-7.86622	-1.04348
																0.877778	0.911111	-7.86622	-0.989967
																0.922222	0.922222	-7.86622	-0.936455
																0.9	0.922222	-7.86622	-0.882943
																0.877778	0.922222	-7.86622	-0.829431
																0.877778	0.922222	-7.86622	-0.77592
																0.844444	0.888889	-7.86622	-0.722408
																0.855556	0.866667	-7.86622	-0.668896
																0.833333	0.877778	-7.86622	-0.615385
																0.8	0.855556	-7.86622	-0.561873
																0.733333	0.866667	-7.86622	-0.508361
																0.688889	0.833333	-7.86622	-0.454849
																0.666667	0.733333	-7.86622	-0.401338
																0.5	0.666667	-7.86622	-0.347826
																0.477778	0.5	-7.86622	-0.294314
																0.395522	0.466667	-7.86622	-0.240803
																0.462687	0.415423	-7.86622	-0.187291
																0.452736	0.442786	-7.86622	-0.133779
																0.49005	0.497512	-7.86622	-0.0802676
																0.475124	0.477612	-7.86622	-0.0267559
																0.504975	0.50995	-7.86622	0.0267559
																0.502488	0.50995	-7.86622	0.0802676
																0.514925	0.504975	-7.86622	0.133779
																0.50995	0.4801	-7.86622	0.187291
																0.485075	0.492537	-7.86622	0.240803
																0.504975	0.497512	-7.86622	0.294314
																0.507463	0.477612	-7.86622	0.347826
																0.460199	0.425373	-7.86622	0.401338
																0.487562	0.425373	-7.86622	0.454849
																0.475124	0.433333	-7.86622	0.508361
																0.465174	0.466667	-7.86622	0.561873
																0.385572	0.377778	-7.86622	0.615385
																0.433333	0.5	-7.86622	0.668896
																0.4	0.411111	-7.86622	0.722408
																0.444444	0.5	-7.86622	0.77592
																0.588889	0.6	-7.86622	0.829431
																0.555556	0.466667	-7.86622	0.882943
																0.5	0.6	-7.86622	0.936455
																0.444444	0.566667	-7.86622	0.989967
																0.611111	0.622222	-7.86622	1.04348
																0.622222	0.7	-7.86622	1.09699
																0.644444	0.644444	-7.86622	1.1505
																0.622222	0.666667	-7.86622	1.20401
																0.844444	0.766667	-7.86622	1.25753
																0.744444	0.788889	-7.86622	1.31104
																0.755556	0.722222	-7.86622	1.36455
																0.722222	0.766667	-7.86622	1.41806
																0.9	0.888889	-7.86622	1.47157
																0.822222	0.655556	-7.86622	1.52508
																0.822222	0.888889	-7.86622	1.5786
																0.866667	0.688889	-7.86622	1.63211
																0.666667	0.722222	-7.86622	1.68562
																0.788889	0.888889	-7.86622	1.73913
																0.611111	0.888889	-7.86622	1.79264
																0.8	0.711111	-7.86622	1.84615
																0.888889	0.777778	-7.86622	1.89967
																0.8	0.844444	-7.86622	1.95318
																0.877778	0.9	-7.86622	2.00669
																0.811111	0.788889	-7.86622	2.0602
																0.777778	0.733333	-7.86622	2.11371
																0.811111	0.866667	-7.86622	2.16722
																0.8	0.855556	-7.86622	2.22074
																0.788889	0.722222	-7.86622	2.27425
																0.877778	0.777778	-7.86622	2.32776
																0.888889	0.766667	-7.86622	2.38127
																0.866667	0.644444	-7.86622	2.43478
																0.9	0.822222	-7.86622	2.48829
																0.833333	0.866667	-7.86622	2.54181
																0.877778	0.822222	-7.86622	2.59532
																0.688889	0.888889	-7.86622	2.64883
																0.744444	0.711111	-7.86622	2.70234
																0.888889	0.9	-7.86622	2.75585
																0.722222	0.766667	-7.86622	2.80936
																0.822222	0.722222	-7.86622	2.86288
																0.722222	0.833333	-7.86622	2.91639
																0.9	0.766667	-7.86622	2.9699
																0.822222	0.866667	-7.86622	3.02341
																0.722222	0.866667	-7.86622	3.07692
																0.8	0.9	-7.86622	3.13043
																0.888889	0.9	-7.86622	3.18395
																0.788889	0.766667	-7.86622	3.23746
																0.822222	0.8	-7.86622	3.29097
																0.777778	0.7	-7.86622	3.34448
																0.755556	0.688889	-7.86622	3.39799
																0.711111	0.777778	-7.86622	3.45151
																0.655556	0.744444	-7.86622	3.50502
																0.866667	0.755556	-7.86622	3.55853
																0.866667	0.777778	-7.86622	3.61204
																0.722222	0.888889	-7.86622	3.66555
																0.888889	0.877778	-7.86622	3.71906
																0.888889	0.888889	-7.86622	3.77258
																0.8	0.733333	-7.86622	3.82609
																0.7	0.811111	-7.86622	3.8796
																0.8	0.855556	-7.86622	3.93311
																0.744444	0.788889	-7.86622	3.98662
																0.888889	0.766667	-7.86622	4.04013
																0.711111	0.822222	-7.86622	4.09365
																0.866667	0.711111	-7.86622	4.14716
																0.888889	0.822222	-7.86622	4.20067
																0.855556	0.9	-7.86622	4.25418
																0.866667	0.9	-7.86622	4.30769
																0.866667	0.9	-7.86622	4.3612
																0.9	0.811111	-7.86622	4.41472
																0.822222	0.888889	-7.86622	4.46823
																0.866667	0.777778	-7.86622	4.52174
																0.833333	0.9	-7.86622	4.57525
																0.777778	0.855556	-7.86622	4.62876
																0.755556	0.8	-7.86622	4.68227
																0.877778	0.722222	-7.86622	4.73579
																0.777778	0.877778	-7.86622	4.7893
																0.811111	0.888889	-7.86622	4.84281
																0.722222	0.833333	-7.86622	4.89632
																0.866667	0.644444	-7.86622	4.94983
																0.811111	0.866667	-7.86622	5.00334
																0.8	0.844444	-7.86622	5.05686
																0.744444	0.866667	-7.86622	5.11037
																0.777778	0.877778	-7.86622	5.16388
																0.766667	0.833333	-7.86622	5.21739
																0.7	0.733333	-7.86622	5.2709
																0.711111	0.866667	-7.86622	5.32441
																0.7	0.7	-7.86622	5.37793
																0.833333	0.888889	-7.86622	5.43144
																0.822222	0.655556	-7.86622	5.48495
																0.866667	0.866667	-7.86622	5.53846
																0.722222	0.755556	-7.86622	5.59197
																0.877778	0.744444	-7.86622	5.64548
																0.866667	0.822222	-7.86622	5.699
																0.844444	0.833333	-7.86622	5.75251
																0.755556	0.9	-7.86622	5.80602
																0.822222	0.733333	-7.86622	5.85953
																0.833333	0.9	-7.86622	5.91304
																0.688889	0.855556	-7.86622	5.96656
																0.688889	0.866667	-7.86622	6.02007
																0.888889	0.888889	-7.86622	6.07358
																0.822222	0.755556	-7.86622	6.12709
																0.9	0.822222	-7.86622	6.1806
																0.722222	0.844444	-7.86622	6.23411
																0.677778	0.822222	-7.86622	6.28763
																0.888889	0.777778	-7.86622	6.34114
																0.788889	0.888889	-7.86622	6.39465
																0.866667	0.711111	-7.86622	6.44816
																0.9	0.877778	-7.86622	6.50167
																0.788889	0.722222	-7.86622	6.55518
																0.844444	0.822222	-7.86622	6.6087
																0.811111	0.844444	-7.86622	6.66221
																0.811111	0.866667	-7.86622	6.71572
																0.844444	0.888889	-7.86622	6.76923
																0.755556	0.822222	-7.86622	6.82274
																0.877778	0.733333	-7.86622	6.87625
																0.811111	0.788889	-7.86622	6.92977
																0.888889	0.755556	-7.86622	6.98328
																0.844444	0.7	-7.86622	7.03679
																0.744444	0.877778	-7.86622	7.0903
																0.833333	0.811111	-7.86622	7.14381
																0.9	0.8	-7.86622	7.19732
																0.777778	0.788889	-7.86622	7.25084
																0.677778	0.888889	-7.86622	7.30435
																0.8	0.844444	-7.86622	7.35786
																0.688889	0.855556	-7.86622	7.41137
																0.811111	0.866667	-7.86622	7.46488
																0.877778	0.866667	-7.86622	7.51839
																0.822222	0.9	-7.86622	7.57191
																0.822222	0.833333	-7.86622	7.62542
																0.788889	0.711111	-7.86622	7.67893
																0.788889	0.711111	-7.86622	7.73244
																0.888889	0.8	-7.86622	7.78595
																0.888889	0.844444	-7.86622	7.83946
																0.766667	0.8	-7.86622	7.89298
																0.9	0.877778	-7.86622	7.94649
																0.8	0.733333	-7.86622	8
																0.922222	0.922222	-7.83946	-8
																0.933333	0.922222	-7.83946	-7.94649
																0.922222	0.922222	-7.83946	-7.89298
																0.911111	0.922222	-7.83946	-7.83946
																0.922222	0.933333	-7.83946	-7.78595
																0.922222	0.922222	-7.83946	-7.73244
																0.922222	0.922222	-7.83946	-7.67893
																0.933333	0.922222	-7.83946	-7.62542
																0.922222	0.922222	-7.83946	-7.57191
																0.922222	0.922222	-7.83946	-7.51839
																0.922222	0.922222	-7.83946	-7.46488
																0.922222	0.933333	-7.83946	-7.41137
																0.922222	0.922222	-7.83946	-7.35786
																0.922222	0.922222	-7.83946	-7.30435
																0.922222	0.922222	-7.83946	-7.25084
																0.922222	0.922222	-7.83946	-7.19732
																0.922222	0.922222	-7.83946	-7.14381
																0.922222	0.922222	-7.83946	-7.0903
																0.922222	0.922222	-7.83946	-7.03679
																0.922222	0.922222	-7.83946	-6.98328
																0.922222	0.933333	-7.83946	-6.92977
																0.922222	0.922222	-7.83946	-6.87625
																0.922222	0.922222	-7.83946	-6.82274
																0.922222	0.922222	-7.83946	-6.76923
																0.922222	0.922222	-7.83946	-6.71572
																0.922222	0.922222	-7.83946	-6.66221
																0.922222	0.922222	-7.83946	-6.6087
																0.922222	0.922222	-7.83946	-6.55518
																0.922222	0.922222	-7.83946	-6.50167
																0.922222	0.922222	-7.83946	-6.44816
																0.922222	0.922222	-7.83946	-6.39465
																0.922222	0.922222	-7.83946	-6.34114
																0.922222	0.922222	-7.83946	-6.28763
																0.922222	0.922222	-7.83946	-6.23411
																0.911111	0.922222	-7.83946	-6.1806
																0.922222	0.922222	-7.83946	-6.12709
																0.911111	0.922222	-7.83946	-6.07358
																0.922222	0.922222	-7.83946	-6.02007
																0.911111	0.922222	-7.83946	-5.96656
																0.922222	0.922222	-7.83946	-5.91304
																0.933333	0.933333	-7.83946	-5.85953
																0.922222	0.922222	-7.83946	-5.80602
																0.922222	0.922222	-7.83946	-5.75251
																0.922222	0.922222	-7.83946	-5.699
																0.922222	0.922222	-7.83946	-5.64548
																0.922222	0.922222	-7.83946	-5.59197
																0.922222	0.922222	-7.83946	-5.53846
																0.922222	0.922222	-7.83946	-5.48495
																0.922222	0.922222	-7.83946	-5.43144
																0.922222	0.922222	-7.83946	-5.37793
																0.922222	0.922222	-7.83946	-5.32441
																0.922222	0.922222	-7.83946	-5.2709
																0.933333	0.922222	-7.83946	-5.21739
																0.922222	0.922222	-7.83946	-5.16388
																0.922222	0.922222	-7.83946	-5.11037
																0.911111	0.922222	-7.83946	-5.05686
																0.922222	0.922222	-7.83946	-5.00334
																0.933333	0.933333	-7.83946	-4.94983
																0.922222	0.922222	-7.83946	-4.89632
																0.922222	0.922222	-7.83946	-4.84281
																0.922222	0.922222	-7.83946	-4.7893
																0.922222	0.933333	-7.83946	-4.73579
																0.922222	0.922222	-7.83946	-4.68227
																0.922222	0.922222	-7.83946	-4.62876
																0.911111	0.922222	-7.83946	-4.57525
																0.922222	0.933333	-7.83946	-4.52174
																0.922222	0.911111	-7.83946	-4.46823
																0.922222	0.922222	-7.83946	-4.41472
																0.922222	0.922222	-7.83946	-4.3612
																0.922222	0.922222	-7.83946	-4.30769
																0.933333	0.922222	-7.83946	-4.25418
																0.922222	0.922222	-7.83946	-4.20067
																0.922222	0.922222	-7.83946	-4.14716
																0.922222	0.922222	-7.83946	-4.09365
																0.922222	0.922222	-7.83946	-4.04013
																0.922222	0.922222	-7.83946	-3.98662
																0.922222	0.922222	-7.83946	-3.93311
																0.922222	0.922222	-7.83946	-3.8796
																0.933333	0.922222	-7.83946	-3.82609
																0.922222	0.922222	-7.83946	-3.77258
																0.911111	0.922222	-7.83946	-3.71906
																0.922222	0.933333	-7.83946	-3.66555
																0.922222	0.933333	-7.83946	-3.61204
																0.922222	0.922222	-7.83946	-3.55853
																0.922222	0.922222	-7.83946	-3.50502
																0.911111	0.922222	-7.83946	-3.45151
																0.922222	0.922222	-7.83946	-3.39799
																0.922222	0.922222	-7.83946	-3.34448
																0.922222	0.922222	-7.83946	-3.29097
																0.922222	0.911111	-7.83946	-3.23746
																0.922222	0.922222	-7.83946	-3.18395
																0.922222	0.922222	-7.83946	-3.13043
																0.922222	0.933333	-7.83946	-3.07692
																0.922222	0.922222	-7.83946	-3.02341
																0.922222	0.922222	-7.83946	-2.9699
																0.922222	0.922222	-7.83946	-2.91639
																0.922222	0.922222	-7.83946	-2.86288
																0.911111	0.922222	-7.83946	-2.80936
																0.933333	0.922222	-7.83946	-2.75585
																0.922222	0.922222	-7.83946	-2.70234
																0.933333	0.911111	-7.83946	-2.64883
																0.922222	0.922222	-7.83946	-2.59532
																0.922222	0.922222	-7.83946	-2.54181
																0.922222	0.922222	-7.83946	-2.48829
																0.933333	0.922222	-7.83946	-2.43478
																0.922222	0.922222	-7.83946	-2.38127
																0.922222	0.922222	-7.83946	-2.32776
																0.922222	0.922222	-7.83946	-2.27425
																0.922222	0.922222	-7.83946	-2.22074
																0.922222	0.911111	-7.83946	-2.16722
																0.922222	0.922222	-7.83946	-2.11371
																0.922222	0.922222	-7.83946	-2.0602
																0.922222	0.922222	-7.83946	-2.00669
																0.922222	0.933333	-7.83946	-1.95318
																0.922222	0.922222	-7.83946	-1.89967
																0.922222	0.933333	-7.83946	-1.84615
																0.922222	0.922222	-7.83946	-1.79264
																0.922222	0.933333	-7.83946	-1.73913
																0.922222	0.922222	-7.83946	-1.68562
																0.922222	0.922222	-7.83946	-1.63211
																0.922222	0.922222	-7.83946	-1.5786
																0.922222	0.922222	-7.83946	-1.52508
																0.922222	0.922222	-7.83946	-1.47157
																0.922222	0.922222	-7.83946	-1.41806
																0.922222	0.911111	-7.83946	-1.36455
																0.922222	0.922222	-7.83946	-1.31104
																0.922222	0.922222	-7.83946	-1.25753
																0.933333	0.922222	-7.83946	-1.20401
																0.922222	0.922222	-7.83946	-1.1505
																0.911111	0.933333	-7.83946	-1.09699
																0.922222	0.922222	-7.83946	-1.04348
																0.922222	0.922222	-7.83946	-0.989967
																0.922222	0.922222	-7.83946	-0.936455
																0.877778	0.922222	-7.83946	-0.882943
																0.9	0.911111	-7.83946	-0.829431
																0.888889	0.911111	-7.83946	-0.77592
																0.877778	0.888889	-7.83946	-0.722408
																0.855556	0.888889	-7.83946	-0.668896
																0.855556	0.888889	-7.83946	-0.615385
																0.833333	0.877778	-7.83946	-0.561873
																0.8	0.833333	-7.83946	-0.508361
																0.711111	0.8	-7.83946	-0.454849
																0.622222	0.733333	-7.83946	-0.401338
																0.6	0.633333	-7.83946	-0.347826
																0.433333	0.622222	-7.83946	-0.294314
																0.422886	0.4	-7.83946	-0.240803
																0.450249	0.420398	-7.83946	-0.187291
																0.450249	0.432836	-7.83946	-0.133779
																0.507463	0.482587	-7.83946	-0.0802676
																0.475124	0.485075	-7.83946	-0.0267559
																0.504975	0.5199	-7.83946	0.0267559
																0.49005	0.5	-7.83946	0.0802676
																0.5	0.504975	-7.83946	0.133779
																0.517413	0.482587	-7.83946	0.187291
																0.514925	0.5	-7.83946	0.240803
																0.4801	0.497512	-7.83946	0.294314
																0.485075	0.465174	-7.83946	0.347826
																0.492537	0.462687	-7.83946	0.401338
																0.4801	0.442786	-7.83946	0.454849
																0.442786	0.433333	-7.83946	0.508361
																0.437811	0.393035	-7.83946	0.561873
																0.444444	0.488889	-7.83946	0.615385
																0.466667	0.455556	-7.83946	0.668896
																0.422222	0.444444	-7.83946	0.722408
																0.511111	0.5	-7.83946	0.77592
																0.466667	0.544444	-7.83946	0.829431
																0.511111	0.633333	-7.83946	0.882943
																0.533333	0.544444	-7.83946	0.936455
																0.455556	0.633333	-7.83946	0.989967
																0.544444	0.766667	-7.83946	1.04348
																0.566667	0.666667	-7.83946	1.09699
																0.711111	0.622222	-7.83946	1.1505
																0.577778	0.688889	-7.83946	1.20401
																0.622222	0.844444	-7.83946	1.25753
																0.766667	0.722222	-7.83946	1.31104
																0.655556	0.788889	-7.83946	1.36455
																0.711111	0.888889	-7.83946	1.41806
																0.655556	0.9	-7.83946	1.47157
																0.844444	0.822222	-7.83946	1.52508
																0.7	0.744444	-7.83946	1.5786
																0.777778	0.666667	-7.83946	1.63211
																0.755556	0.722222	-7.83946	1.68562
																0.655556	0.844444	-7.83946	1.73913
																0.9	0.8	-7.83946	1.79264
																0.688889	0.822222	-7.83946	1.84615
																0.777778	0.777778	-7.83946	1.89967
																0.888889	0.744444	-7.83946	1.95318
																0.8	0.677778	-7.83946	2.00669
																0.755556	0.677778	-7.83946	2.0602
																0.733333	0.888889	-7.83946	2.11371
																0.7	0.888889	-7.83946	2.16722
																0.633333	0.7	-7.83946	2.22074
																0.866667	0.688889	-7.83946	2.27425
																0.9	0.888889	-7.83946	2.32776
																0.688889	0.811111	-7.83946	2.38127
																0.644444	0.822222	-7.83946	2.43478
																0.877778	0.788889	-7.83946	2.48829
																0.877778	0.866667	-7.83946	2.54181
																0.688889	0.744444	-7.83946	2.59532
[truncated: 63,536 more rows]

## Sheet: Figure_4c
Energy Violin		Energy Landscape				Scatter Plot
0.1		Energy	Eta	Gamma		Eta	Gamma
0.0888889		0.282825	-3	0.1		-1.70606	0.361111
0.1		0.32518	-3	0.105051		-1.67273	0.382828
0.0837209		0.302764	-3	0.110101		-1.89394	0.368182
0.0777778		0.307325	-3	0.115152		-1.52121	0.329293
0.0777778		0.304153	-3	0.120202		-1.69697	0.328283
0.1		0.29377	-3	0.125253		-1.53636	0.333838
0.0888889		0.291997	-3	0.130303		-1.55152	0.340404
0.0888889		0.293344	-3	0.135354		-1.5697	0.298485
0.101928		0.286217	-3	0.140404		-1.71515	0.317172
0.0888889		0.279583	-3	0.145455		-1.55455	0.368182
0.0788863		0.281651	-3	0.150505		-1.65455	0.328788
0.0888889		0.281311	-3	0.155556		-1.6	0.341414
0.0777778		0.274225	-3	0.160606		-1.63939	0.355556
0.1		0.2773	-3	0.165657		-1.60303	0.347475
0.0786241		0.274234	-3	0.170707		-1.97576	0.370707
0.0777778		0.272137	-3	0.175758		-1.55455	0.320707
0.0777778		0.273774	-3	0.180808		-1.68788	0.339899
0.111111		0.273893	-3	0.185859		-1.55758	0.34596
0.1		0.272023	-3	0.190909		-1.6303	0.35
0.0888889		0.270149	-3	0.19596		-1.78788	0.344444
0.0888889		0.269335	-3	0.20101		-1.53333	0.316667
0.0909091		0.268872	-3	0.206061		-1.67273	0.35303
0.0957944		0.265159	-3	0.211111		-1.72727	0.35202
0.0777778		0.269968	-3	0.216162		-1.86061	0.35101
0.0777778		0.271963	-3	0.221212		-1.40909	0.330303
0.0777778		0.267824	-3	0.226263		-1.60303	0.351515
0.1		0.26938	-3	0.231313		-1.57273	0.317677
0.0888889		0.268285	-3	0.236364		-1.90303	0.367172
0.0777778		0.268438	-3	0.241414		-1.57576	0.35202
0.0875576		0.269533	-3	0.246465		-1.66364	0.332828
0.0777778		0.269558	-3	0.251515		-1.75758	0.372727
0.0888889		0.265187	-3	0.256566		-1.59697	0.279798
0.0888889		0.263356	-3	0.261616		-1.55152	0.360606
0.0888889		0.266552	-3	0.266667		-1.6303	0.330808
0.1		0.270247	-3	0.271717		-1.52424	0.328283
0.0777778		0.269925	-3	0.276768		-1.65758	0.363636
0.0777778		0.264944	-3	0.281818		-1.57273	0.309091
0.0777778		0.268194	-3	0.286869		-1.63333	0.295455
0.0888889		0.265813	-3	0.291919		-1.59091	0.284848
0.0777778		0.264313	-3	0.29697		-1.68182	0.326263
0.0822943		0.262035	-3	0.30202		-1.82424	0.328283
0.0777778		0.261268	-3	0.307071		-1.69091	0.321717
0.0777778		0.270839	-3	0.312121		-1.66667	0.282323
0.111111		0.262458	-3	0.317172		-1.56667	0.285859
0.0888889		0.258153	-3	0.322222		-2.06061	0.339899
0.0888889		0.258033	-3	0.327273		-1.53939	0.328788
0.0777778		0.262887	-3	0.332323		-1.6	0.29899
0.0777778		0.256602	-3	0.337374		-1.67273	0.305556
0.0777778		0.262872	-3	0.342424		-1.68182	0.326263
0.0777778		0.269458	-3	0.347475		-1.71212	0.334343
0.0759804		0.268789	-3	0.352525		-1.46667	0.30303
0.1		0.26657	-3	0.357576		-1.65455	0.319192
0.1		0.263912	-3	0.362626		-2.20303	0.319192
0.0888889		0.263125	-3	0.367677		-1.90909	0.338384
0.0888889		0.274294	-3	0.372727		-1.80303	0.344444
0.0777778		0.281551	-3	0.377778		-1.85455	0.333333
0.1		0.271532	-3	0.382828		-1.57273	0.34596
0.0777778		0.280009	-3	0.387879		-2.03333	0.360606
0.1		0.278315	-3	0.392929		-1.52121	0.331818
0.0777778		0.279621	-3	0.39798		-1.74848	0.339394
0.0777778		0.285282	-3	0.40303		-1.82121	0.305556
0.0888889		0.284292	-3	0.408081		-1.69697	0.3
0.0777778		0.2889	-3	0.413131		-1.62121	0.339899
0.0888889		0.298954	-3	0.418182		-1.79697	0.342424
0.0777778		0.29756	-3	0.423232		-1.58182	0.337374
0.1		0.306592	-3	0.428283		-2.13939	0.338384
0.0888889		0.305098	-3	0.433333		-1.62121	0.341919
0.0777778		0.30998	-3	0.438384		-1.52424	0.342929
0.0888889		0.31206	-3	0.443434		-1.46667	0.357576
0.0777778		0.309777	-3	0.448485		-1.25758	0.321212
0.0777778		0.317753	-3	0.453535		-1.40606	0.322222
0.0777778		0.315201	-3	0.458586		-1.53333	0.29798
0.0777778		0.327116	-3	0.463636		-1.63636	0.329293
0.0777778		0.341819	-3	0.468687		-1.75455	0.272222
0.0754258		0.349511	-3	0.473737		-1.78485	0.323737
0.0888889		0.339155	-3	0.478788		-1.62727	0.312626
0.0777778		0.350988	-3	0.483838		-1.66061	0.348485
0.1		0.353628	-3	0.488889		-1.56667	0.29798
0.0888889		0.358458	-3	0.493939		-2.07576	0.338889
0.1		0.372218	-3	0.49899		-1.85758	0.344444
0.0888889		0.369085	-3	0.50404		-1.62121	0.290404
0.0777778		0.372457	-3	0.509091		-1.63636	0.278283
0.0976744		0.38157	-3	0.514141		-1.37273	0.344444
0.0857143		0.392363	-3	0.519192		-1.90303	0.334343
0.0777778		0.389242	-3	0.524242		-1.75758	0.307576
0.0777778		0.399541	-3	0.529293		-1.80303	0.328788
0.0777778		0.403933	-3	0.534343		-1.58788	0.306566
0.0680101		0.421817	-3	0.539394		-1.55152	0.279798
0.0888889		0.426014	-3	0.544444		-1.75152	0.288889
0.0881612		0.426314	-3	0.549495		-1.56667	0.330808
0.0888889		0.422945	-3	0.554545		-1.71515	0.304545
0.0888889		0.446508	-3	0.559596		-1.69697	0.317677
0.0888889		0.445432	-3	0.564646		-1.84242	0.327273
0.0777778		0.455855	-3	0.569697		-1.67879	0.348485
0.0777778		0.460988	-3	0.574747		-1.34848	0.301515
0.0777778		0.471429	-3	0.579798		-1.60606	0.328788
0.078329		0.46933	-3	0.584848		-1.87273	0.316667
0.0888889		0.4797	-3	0.589899		-1.73939	0.319192
0.0777778		0.490564	-3	0.594949		-1.63939	0.35202
0.0777778		0.478642	-3	0.6		-1.60909	0.328283
0.0888889		0.330509	-2.9697	0.1		-1.55455	0.323232
0.0831296		0.331312	-2.9697	0.105051		-1.84242	0.336869
0.0888889		0.313746	-2.9697	0.110101		-1.61212	0.30101
0.0868486		0.308472	-2.9697	0.115152		-2.01515	0.344949
0.0666667		0.305848	-2.9697	0.120202		-1.64848	0.345455
0.0666667		0.299207	-2.9697	0.125253		-1.66061	0.292929
0.0888889		0.29816	-2.9697	0.130303		-1.87273	0.308081
0.0888889		0.288575	-2.9697	0.135354		-1.5303	0.34697
0.0738786		0.287064	-2.9697	0.140404		-1.50606	0.313636
0.1		0.286415	-2.9697	0.145455		-1.81818	0.266667
0.0777778		0.283125	-2.9697	0.150505		-1.65152	0.343939
0.0777778		0.279156	-2.9697	0.155556		-1.70303	0.314141
0.0777778		0.274026	-2.9697	0.160606		-1.53333	0.282828
0.0777778		0.274994	-2.9697	0.165657		-1.79394	0.316162
0.0888889		0.273378	-2.9697	0.170707		-1.75152	0.341919
0.0888889		0.27195	-2.9697	0.175758		-1.54848	0.339394
0.0888889		0.267648	-2.9697	0.180808		-1.72727	0.305556
0.0777778		0.271586	-2.9697	0.185859		-1.96061	0.362626
0.0888889		0.269641	-2.9697	0.190909		-1.76364	0.311616
0.0777778		0.268891	-2.9697	0.19596		-1.74848	0.330303
0.1		0.268829	-2.9697	0.20101		-1.68788	0.316162
0.0777778		0.265982	-2.9697	0.206061		-1.78788	0.365152
0.0777778		0.268213	-2.9697	0.211111		-2.08485	0.363636
0.0777778		0.264599	-2.9697	0.216162		-1.77576	0.339899
0.0777778		0.266807	-2.9697	0.221212		-1.59697	0.335859
0.0888889		0.266665	-2.9697	0.226263		-1.88182	0.332828
0.0888889		0.267226	-2.9697	0.231313		-1.85758	0.335859
0.0777778		0.260634	-2.9697	0.236364		-1.76667	0.29798
0.0888889		0.263038	-2.9697	0.241414		-1.61818	0.343434
0.0888889		0.265286	-2.9697	0.246465		-1.57576	0.343434
0.1		0.265152	-2.9697	0.251515		-1.67273	0.29899
0.1		0.260994	-2.9697	0.256566		-1.63939	0.289394
0.0792079		0.259938	-2.9697	0.261616		-1.91212	0.366162
0.0888889		0.261402	-2.9697	0.266667		-2.08788	0.34596
0.1		0.259012	-2.9697	0.271717		-1.77273	0.344949
0.0888889		0.261163	-2.9697	0.276768		-1.78182	0.383333
0.0779817		0.258815	-2.9697	0.281818		-1.68485	0.35101
0.0777778		0.264368	-2.9697	0.286869		-1.57273	0.334848
0.0888889		0.25703	-2.9697	0.291919		-1.65455	0.313636
0.0888889		0.255462	-2.9697	0.29697		-1.63333	0.332828
0.0888889		0.257197	-2.9697	0.30202		-1.51515	0.323737
0.0888889		0.255631	-2.9697	0.307071		-1.68485	0.325758
0.0888889		0.254179	-2.9697	0.312121		-1.52121	0.35303
0.0888889		0.259277	-2.9697	0.317172		-1.59091	0.344949
0.0772727		0.260288	-2.9697	0.322222		-2.17879	0.328283
0.0888889		0.254988	-2.9697	0.327273		-1.88788	0.344444
0.0888889		0.258779	-2.9697	0.332323		-1.87576	0.29899
0.1		0.259911	-2.9697	0.337374		-1.79394	0.350505
0.0888889		0.260576	-2.9697	0.342424		-2	0.338889
0.0777778		0.257219	-2.9697	0.347475		-1.41515	0.341414
0.0777778		0.257734	-2.9697	0.352525		-1.53333	0.322222
0.0888889		0.262533	-2.9697	0.357576		-1.59697	0.277778
0.0666667		0.265658	-2.9697	0.362626		-1.68485	0.331313
0.0777778		0.269049	-2.9697	0.367677		-1.57273	0.316162
0.0888889		0.266233	-2.9697	0.372727		-1.64848	0.336869
0.092437		0.270691	-2.9697	0.377778		-1.71515	0.322727
0.0888889		0.27091	-2.9697	0.382828		-1.61818	0.376768
0.1		0.277027	-2.9697	0.387879		-1.48182	0.292424
0.0777778		0.285198	-2.9697	0.392929		-1.65758	0.369697
0.0777778		0.2887	-2.9697	0.39798		-1.57273	0.330303
0.115226		0.27515	-2.9697	0.40303		-1.2303	0.343434
0.0888889		0.285769	-2.9697	0.408081		-1.34545	0.272222
0.0863309		0.289911	-2.9697	0.413131		-1.70909	0.306566
0.0777778		0.296767	-2.9697	0.418182		-1.87879	0.303535
0.0777778		0.29642	-2.9697	0.423232		-1.88485	0.327778
0.0777778		0.301854	-2.9697	0.428283		-1.96667	0.30202
0.0888889		0.309253	-2.9697	0.433333		-1.73333	0.311616
0.1		0.30171	-2.9697	0.438384		-1.54242	0.338889
0.0888889		0.298998	-2.9697	0.443434		-1.5697	0.344444
0.0777778		0.320436	-2.9697	0.448485		-1.50606	0.300505
0.0888889		0.326674	-2.9697	0.453535		-1.46667	0.29596
0.0797101		0.328775	-2.9697	0.458586		-1.54848	0.364646
0.0888889		0.335203	-2.9697	0.463636		-1.89697	0.342424
0.0666667		0.335764	-2.9697	0.468687		-1.59394	0.371212
0.0888889		0.347333	-2.9697	0.473737		-1.6697	0.283838
0.0666667		0.342709	-2.9697	0.478788		-1.44545	0.325253
0.0777778		0.364837	-2.9697	0.483838		-1.73636	0.326263
0.0777778		0.364465	-2.9697	0.488889		-1.7303	0.30202
0.1		0.363886	-2.9697	0.493939		-1.72121	0.323232
0.0888889		0.371199	-2.9697	0.49899		-2.12424	0.361616
0.0777778		0.380137	-2.9697	0.50404		-1.65455	0.264141
0.0798122		0.374762	-2.9697	0.509091		-1.96667	0.342929
0.0666667		0.373122	-2.9697	0.514141		-1.89091	0.300505
0.0777778		0.37612	-2.9697	0.519192		-1.62424	0.29697
0.0777778		0.384331	-2.9697	0.524242		-1.53636	0.30101
0.0777778		0.397549	-2.9697	0.529293		-1.95758	0.327778
0.0888889		0.402225	-2.9697	0.534343		-1.69091	0.319192
0.0777778		0.42194	-2.9697	0.539394		-1.69697	0.343939
0.0888889		0.422081	-2.9697	0.544444		-1.61212	0.320707
0.1		0.428589	-2.9697	0.549495		-2.18182	0.35101
0.0888889		0.440406	-2.9697	0.554545		-1.7303	0.356061
0.0666667		0.43619	-2.9697	0.559596		-1.68182	0.350505
0.0777778		0.451287	-2.9697	0.564646		-1.68788	0.34596
0.0888889		0.453298	-2.9697	0.569697		-1.66364	0.325253
0.0888889		0.460917	-2.9697	0.574747		-1.56061	0.317172
0.0777778		0.468977	-2.9697	0.579798		-1.86364	0.358586
0.1		0.472875	-2.9697	0.584848		-1.49697	0.334343
0.0777778		0.466032	-2.9697	0.589899		-1.7	0.325253
0.0777778		0.488377	-2.9697	0.594949		-1.5697	0.316667
0.0888889		0.493757	-2.9697	0.6		-1.58788	0.3
0.0777778		0.331551	-2.93939	0.1		-1.7697	0.327778
0.0888889		0.321718	-2.93939	0.105051		-1.68182	0.335354
0.0888889		0.319087	-2.93939	0.110101		-1.57879	0.330808
0.0888889		0.314848	-2.93939	0.115152		-1.8303	0.329798
0.0777778		0.307406	-2.93939	0.120202		-1.62424	0.34697
0.0888889		0.297844	-2.93939	0.125253		-1.70909	0.289899
0.0777778		0.289859	-2.93939	0.130303		-1.55758	0.361111
0.0777778		0.290066	-2.93939	0.135354		-1.53333	0.326263
0.0777778		0.282304	-2.93939	0.140404		-1.54242	0.296465
0.0797721		0.283889	-2.93939	0.145455		-1.73939	0.285354
0.0777778		0.279857	-2.93939	0.150505		-1.52424	0.305051
0.0805195		0.275536	-2.93939	0.155556		-1.70303	0.336364
0.0777778		0.273468	-2.93939	0.160606		-1.71212	0.29596
0.0777778		0.27138	-2.93939	0.165657		-1.84242	0.355556
0.0888889		0.26702	-2.93939	0.170707		-1.34545	0.341919
0.0888889		0.27001	-2.93939	0.175758		-1.95152	0.331313
0.0780856		0.267405	-2.93939	0.180808		-1.64242	0.296465
0.0888889		0.268238	-2.93939	0.185859		-1.77273	0.321212
0.1		0.265769	-2.93939	0.190909		-1.71515	0.345455
0.0855615		0.267699	-2.93939	0.19596		-1.69697	0.364646
0.0777778		0.262639	-2.93939	0.20101		-1.70909	0.289394
0.0888889		0.264165	-2.93939	0.206061		-1.58485	0.334343
0.0666667		0.261183	-2.93939	0.211111		-1.85152	0.34596
0.0888889		0.258544	-2.93939	0.216162		-1.70303	0.326263
0.0666667		0.266195	-2.93939	0.221212		-1.77273	0.321212
0.122222		0.263404	-2.93939	0.226263		-1.57576	0.35
0.0888889		0.262189	-2.93939	0.231313		-1.25758	0.25101
0.0888889		0.262294	-2.93939	0.236364		-1.72424	0.330808
0.0833333		0.263587	-2.93939	0.241414		-1.83636	0.308586
0.0777778		0.263243	-2.93939	0.246465		-1.90606	0.340909
0.0777778		0.259154	-2.93939	0.251515		-1.61515	0.307576
0.0888889		0.264015	-2.93939	0.256566		-1.62727	0.341414
0.0888889		0.260577	-2.93939	0.261616		-1.61515	0.334848
0.1		0.260201	-2.93939	0.266667		-1.99091	0.329798
0.0777778		0.257246	-2.93939	0.271717		-1.84242	0.326263
0.0777778		0.253299	-2.93939	0.276768		-1.65758	0.338384
0.0888889		0.258002	-2.93939	0.281818		-1.81818	0.320202
0.1		0.258857	-2.93939	0.286869		-1.76364	0.354545
0.0777778		0.257084	-2.93939	0.291919		-1.46061	0.318687
0.0777778		0.254748	-2.93939	0.29697		-1.36364	0.329293
0.0888889		0.24935	-2.93939	0.30202		-1.54848	0.303535
0.0782396		0.253287	-2.93939	0.307071		-1.50909	0.326768
0.0777778		0.256348	-2.93939	0.312121		-1.61515	0.323232
0.0780488		0.253166	-2.93939	0.317172		-1.64545	0.318687
0.0804878		0.251662	-2.93939	0.322222		-1.70606	0.327273
0.0666667		0.252862	-2.93939	0.327273		-1.79697	0.332828
0.0777778		0.252778	-2.93939	0.332323		-1.78485	0.365657
0.0888889		0.250124	-2.93939	0.337374		-1.68182	0.312626
0.1		0.259414	-2.93939	0.342424		-1.73636	0.280303
0.1		0.256521	-2.93939	0.347475		-2.11515	0.346465
0.1		0.251303	-2.93939	0.352525		-1.75152	0.361111
0.0777778		0.260132	-2.93939	0.357576		-1.88788	0.353535
0.0777778		0.261889	-2.93939	0.362626		-1.60606	0.330303
0.0888889		0.260303	-2.93939	0.367677		-1.51818	0.35303
0.1		0.262615	-2.93939	0.372727		-1.77273	0.337879
0.0820106		0.265917	-2.93939	0.377778		-1.56364	0.364141
0.0888889		0.26262	-2.93939	0.382828		-1.47576	0.265657
0.0777778		0.26784	-2.93939	0.387879		-1.92727	0.293939
0.0777778		0.287007	-2.93939	0.392929		-1.79091	0.344949
0.0777778		0.278639	-2.93939	0.39798		-1.55455	0.325758
0.0777778		0.278237	-2.93939	0.40303		-1.88788	0.307576
0.0888889		0.288323	-2.93939	0.408081		-1.86667	0.311111
0.0777778		0.290404	-2.93939	0.413131		-1.62424	0.317677
0.0888889		0.284212	-2.93939	0.418182		-1.85758	0.325253
0.0666667		0.295447	-2.93939	0.423232		-1.61515	0.327273
0.1		0.29754	-2.93939	0.428283		-1.65152	0.312121
0.0989583		0.298425	-2.93939	0.433333		-1.78788	0.34899
0.0888889		0.304169	-2.93939	0.438384		-1.43333	0.253535
0.0777778		0.309982	-2.93939	0.443434		-1.66667	0.320202
0.0852535		0.318702	-2.93939	0.448485		-1.44242	0.321212
0.0666667		0.313278	-2.93939	0.453535		-1.85758	0.316162
0.0888889		0.33042	-2.93939	0.458586		-1.60606	0.288384
0.1		0.335627	-2.93939	0.463636		-1.61515	0.30404
0.0666667		0.327257	-2.93939	0.468687		-1.84848	0.287879
0.0888889		0.335541	-2.93939	0.473737		-1.63333	0.316162
0.0777778		0.344829	-2.93939	0.478788		-1.5303	0.337879
0.0777778		0.359726	-2.93939	0.483838		-1.50606	0.322222
0.0777778		0.35003	-2.93939	0.488889		-1.70909	0.362626
0.0888889		0.363651	-2.93939	0.493939		-1.55152	0.29596
0.0888889		0.368503	-2.93939	0.49899		-1.87576	0.330808
0.0888889		0.362323	-2.93939	0.50404		-1.69091	0.313636
0.0777778		0.379471	-2.93939	0.509091		-1.75152	0.242424
0.0888889		0.382134	-2.93939	0.514141		-1.55455	0.305556
0.1		0.390088	-2.93939	0.519192		-1.74242	0.322727
0.0666667		0.402152	-2.93939	0.524242		-1.92424	0.316162
0.0777778		0.413263	-2.93939	0.529293		-1.6	0.341414
0.0777778		0.41425	-2.93939	0.534343		-1.49394	0.315152
0.0888889		0.396	-2.93939	0.539394		-1.62121	0.332828
0.0888889		0.418589	-2.93939	0.544444		-1.73939	0.330303
0.1		0.430794	-2.93939	0.549495		-1.66061	0.325253
0.1		0.438642	-2.93939	0.554545		-1.91515	0.371717
0.0888889		0.439647	-2.93939	0.559596		-1.52727	0.332323
0.0888889		0.43582	-2.93939	0.564646		-1.78182	0.334848
0.1		0.46291	-2.93939	0.569697		-1.85758	0.342424
0.0808625		0.466737	-2.93939	0.574747		-1.77879	0.345455
0.0666667		0.457584	-2.93939	0.579798		-1.57273	0.325253
0.0777778		0.472222	-2.93939	0.584848		-1.58182	0.321212
0.0888889		0.481534	-2.93939	0.589899		-1.73939	0.344949
0.0888889		0.509718	-2.93939	0.594949		-1.58788	0.331313
0.0666667		0.513862	-2.93939	0.6		-1.7303	0.304545
0.0822622		0.341016	-2.90909	0.1		-1.74848	0.290404
0.0888889		0.336547	-2.90909	0.105051		-1.61515	0.283838
0.0777778		0.32377	-2.90909	0.110101		-1.79697	0.263131
0.1		0.318057	-2.90909	0.115152		-1.7303	0.30303
0.0888889		0.305928	-2.90909	0.120202		-1.66667	0.337374
0.0777778		0.298522	-2.90909	0.125253		-1.70303	0.339899
0.0777778		0.297369	-2.90909	0.130303		-1.79091	0.341414
0.0888889		0.288251	-2.90909	0.135354		-1.43939	0.320707
0.0888889		0.28325	-2.90909	0.140404		-1.54242	0.340909
0.0719794		0.283654	-2.90909	0.145455		-1.80909	0.339899
0.0777778		0.278048	-2.90909	0.150505		-1.73636	0.275253
0.0911215		0.27828	-2.90909	0.155556		-1.62727	0.308081
0.0777778		0.268224	-2.90909	0.160606		-2.03333	0.378788
0.0777778		0.270128	-2.90909	0.165657		-1.52424	0.341919
0.0888889		0.271394	-2.90909	0.170707		-1.78182	0.342424
0.0888889		0.267468	-2.90909	0.175758		-1.7	0.297475
0.0797101		0.263908	-2.90909	0.180808		-1.52121	0.357071
0.0777778		0.267425	-2.90909	0.185859		-1.8303	0.357576
0.1		0.265431	-2.90909	0.190909		-1.67879	0.332323
0.0777778		0.2661	-2.90909	0.19596		-1.71212	0.35202
0.1		0.262805	-2.90909	0.20101		-1.72727	0.336869
0.0888889		0.262428	-2.90909	0.206061		-1.63333	0.35303
0.0888889		0.263257	-2.90909	0.211111		-2.05455	0.348485
0.0955882		0.25827	-2.90909	0.216162		-1.7303	0.360101
0.0805556		0.260726	-2.90909	0.221212		-1.52727	0.340404
0.0856481		0.258764	-2.90909	0.226263		-1.23939	0.325758
0.0831234		0.262694	-2.90909	0.231313		-1.68182	0.338889
0.0777778		0.258525	-2.90909	0.236364		-1.62424	0.362121
0.0777778		0.258535	-2.90909	0.241414		-1.42727	0.289394
0.0777778		0.257364	-2.90909	0.246465		-1.74242	0.334343
0.1		0.259347	-2.90909	0.251515		-1.76667	0.313636
0.0888889		0.259035	-2.90909	0.256566		-1.37576	0.311616
0.0777778		0.25395	-2.90909	0.261616		-1.37273	0.356061
0.0831234		0.258362	-2.90909	0.266667		-1.54848	0.309091
0.0777778		0.257316	-2.90909	0.271717		-1.54242	0.34798
0.1		0.25779	-2.90909	0.276768		-1.53939	0.308081
0.0888889		0.254461	-2.90909	0.281818		-1.8303	0.318182
0.0888889		0.253564	-2.90909	0.286869		-1.84848	0.342929
0.0777778		0.256441	-2.90909	0.291919		-1.7	0.346465
0.1		0.248272	-2.90909	0.29697		-1.92424	0.308081
0.0777778		0.251944	-2.90909	0.30202		-2.03636	0.313131
0.0777778		0.253641	-2.90909	0.307071		-1.32424	0.266667
0.0872642		0.251897	-2.90909	0.312121		-1.66061	0.334343
0.0840708		0.255348	-2.90909	0.317172		-1.72727	0.306061
0.0777778		0.251494	-2.90909	0.322222		-1.66061	0.328788
0.1		0.251379	-2.90909	0.327273		-1.76667	0.311616
0.0888889		0.255046	-2.90909	0.332323		-1.90303	0.366667
0.0777778		0.253627	-2.90909	0.337374		-1.73939	0.30404
0.0888889		0.254608	-2.90909	0.342424		-1.58485	0.310101
0.0888889		0.255773	-2.90909	0.347475		-1.72727	0.337374
0.0777778		0.251045	-2.90909	0.352525		-1.51212	0.332828
0.0888889		0.255361	-2.90909	0.357576		-1.72727	0.323232
0.0928074		0.255892	-2.90909	0.362626		-1.71515	0.335354
0.0888889		0.255592	-2.90909	0.367677		-1.9697	0.35202
0.0777778		0.264188	-2.90909	0.372727		-1.93939	0.305556
0.104061		0.265118	-2.90909	0.377778		-1.78182	0.312121
0.0777778		0.276357	-2.90909	0.382828		-1.60303	0.310101
0.0888889		0.268851	-2.90909	0.387879		-1.61818	0.290909
0.0888889		0.265805	-2.90909	0.392929		-1.67576	0.331818
0.0777778		0.278339	-2.90909	0.39798		-1.64242	0.261616
0.0888889		0.281849	-2.90909	0.40303		-1.61515	0.341414
0.0777778		0.292367	-2.90909	0.408081		-1.7	0.348485
0.1		0.282661	-2.90909	0.413131		-1.59394	0.337374
0.1		0.288477	-2.90909	0.418182		-1.97879	0.35101
0.0888889		0.297006	-2.90909	0.423232		-1.74545	0.308081
0.0777778		0.291955	-2.90909	0.428283		-1.68788	0.355051
0.0797872		0.29693	-2.90909	0.433333		-1.87273	0.310606
0.1		0.315329	-2.90909	0.438384		-1.46364	0.335354
0.0777778		0.302588	-2.90909	0.443434		-1.96061	0.333333
0.111111		0.315238	-2.90909	0.448485		-1.74242	0.333838
0.0777778		0.323311	-2.90909	0.453535		-1.89091	0.363636
0.0777778		0.319546	-2.90909	0.458586		-1.5	0.307576
0.0888889		0.335224	-2.90909	0.463636		-1.35455	0.283838
0.0777778		0.34027	-2.90909	0.468687		-1.71515	0.313131
0.0888889		0.335576	-2.90909	0.473737		-1.53333	0.265657
0.0888889		0.33819	-2.90909	0.478788		-1.84242	0.330303
0.0777778		0.353993	-2.90909	0.483838		-2.09394	0.344444
0.0888889		0.348795	-2.90909	0.488889		-1.78485	0.310101
0.0888889		0.366261	-2.90909	0.493939		-1.88788	0.329798
0.0888889		0.360019	-2.90909	0.49899		-1.7	0.355556
0.0888889		0.382734	-2.90909	0.50404		-2.05152	0.355556
0.0777778		0.386226	-2.90909	0.509091		-1.58182	0.355556
0.0888889		0.381376	-2.90909	0.514141		-1.75455	0.333333
0.0888889		0.404762	-2.90909	0.519192		-1.50606	0.357576
0.0850515		0.393351	-2.90909	0.524242		-1.54848	0.335859
0.0777778		0.400247	-2.90909	0.529293		-1.78485	0.309091
0.0888889		0.437108	-2.90909	0.534343		-1.93636	0.335859
0.0777778		0.406878	-2.90909	0.539394		-1.64545	0.288889
0.0777778		0.427399	-2.90909	0.544444		-1.74242	0.269192
0.0888889		0.425203	-2.90909	0.549495		-1.6	0.328788
0.0777778		0.437196	-2.90909	0.554545		-1.6	0.325253
0.107034		0.44545	-2.90909	0.559596		-1.64242	0.310606
0.0666667		0.441358	-2.90909	0.564646		-1.13636	0.259091
0.0888889		0.457601	-2.90909	0.569697		-1.82121	0.29899
0.0888889		0.472205	-2.90909	0.574747		-1.36061	0.287879
0.0888889		0.458924	-2.90909	0.579798		-1.50606	0.289394
0.0888889		0.490088	-2.90909	0.584848		-1.66061	0.359091
0.101911		0.478677	-2.90909	0.589899		-1.49697	0.330303
0.0888889		0.497584	-2.90909	0.594949		-1.29394	0.273737
0.133333		0.494885	-2.90909	0.6		-1.71515	0.350505
0.0777778		0.335253	-2.87879	0.1		-1.13636	0.233838
0.0888889		0.344268	-2.87879	0.105051		-1.6	0.315152
0.0967742		0.32087	-2.87879	0.110101		-2.16364	0.337374
0.0803571		0.313612	-2.87879	0.115152		-1.70303	0.328788
0.0888889		0.305694	-2.87879	0.120202		-1.68485	0.34899
0.0777778		0.306933	-2.87879	0.125253		-1.88788	0.370707
0.0666667		0.2949	-2.87879	0.130303		-1.71515	0.310606
0.0805369		0.289469	-2.87879	0.135354		-1.81212	0.340404
0.0777778		0.287064	-2.87879	0.140404		-2.06061	0.320202
0.0888889		0.284628	-2.87879	0.145455		-1.61818	0.30202
0.122222		0.274619	-2.87879	0.150505		-1.57576	0.35303
0.0777778		0.272995	-2.87879	0.155556		-1.21212	0.272222
0.0922619		0.272484	-2.87879	0.160606		-1.83939	0.319192
0.0888889		0.271908	-2.87879	0.165657		-1.26364	0.287374
0.0777778		0.271193	-2.87879	0.170707		-1.92424	0.358081
0.133333		0.266302	-2.87879	0.175758		-1.72727	0.342929
0.111111		0.261525	-2.87879	0.180808		-1.20606	0.265657
0.1		0.26237	-2.87879	0.185859		-1.89394	0.356061
0.0808081		0.26066	-2.87879	0.190909		-1.75758	0.339394
0.0888889		0.257634	-2.87879	0.19596		-1.63333	0.355556
0.122222		0.259293	-2.87879	0.20101		-1.78788	0.35404
0.111111		0.260171	-2.87879	0.206061		-1.37576	0.251515
0.0777778		0.258494	-2.87879	0.211111		-1.29697	0.362626
0.0777778		0.256327	-2.87879	0.216162		-1.90909	0.29596
0.0888889		0.259385	-2.87879	0.221212		-1.78182	0.323232
0.0806045		0.256137	-2.87879	0.226263		-1.56364	0.344949
0.1		0.25627	-2.87879	0.231313		-1.65758	0.294444
0.0666667		0.252505	-2.87879	0.236364		-1.56061	0.323232
0.097561		0.250998	-2.87879	0.241414		-1.51212	0.343434
0.133333		0.254286	-2.87879	0.246465		-1.83636	0.329798
0.0777778		0.254504	-2.87879	0.251515		-1.22424	0.310606
0.0777778		0.251357	-2.87879	0.256566		-1.73939	0.314141
0.0777778		0.249796	-2.87879	0.261616		-1.91212	0.295455
0.0777778		0.250242	-2.87879	0.266667		-1.8697	0.319192
0.111111		0.251564	-2.87879	0.271717		-1.75152	0.331313
0.0888889		0.250109	-2.87879	0.276768		-1.70606	0.348485
0.0717703		0.249724	-2.87879	0.281818		-1.94545	0.353535
0.0777778		0.251337	-2.87879	0.286869		-1.68182	0.29596
0.1		0.252348	-2.87879	0.291919		-1.68788	0.350505
0.0841837		0.249327	-2.87879	0.29697		-1.81818	0.35202
0.1		0.251358	-2.87879	0.30202		-1.85152	0.291919
0.1		0.25099	-2.87879	0.307071		-1.82727	0.321212
0.0777778		0.244809	-2.87879	0.312121		-0.89697	0.320202
0.0798005		0.250808	-2.87879	0.317172		-1.8697	0.315657
0.0888889		0.248251	-2.87879	0.322222		-1.75758	0.337879
0.1		0.241808	-2.87879	0.327273		-1.41818	0.342929
0.0666667		0.250902	-2.87879	0.332323		-1.7	0.329798
0.0888889		0.248186	-2.87879	0.337374		-1.82424	0.272222
0.133333		0.250455	-2.87879	0.342424		-1.6	0.333333
0.1		0.248893	-2.87879	0.347475		-1.26364	0.342929
0.0888889		0.25173	-2.87879	0.352525		-1.64242	0.303535
0.0777778		0.250184	-2.87879	0.357576		-1.74848	0.301515
0.177778		0.254675	-2.87879	0.362626		-1.82424	0.287879
0.0777778		0.263973	-2.87879	0.367677		-1.01212	0.241414
0.0777778		0.26128	-2.87879	0.372727		-1.74242	0.312626
0.1		0.265375	-2.87879	0.377778		-1.69697	0.367677
0.0888889		0.264221	-2.87879	0.382828		-1.95152	0.362121
0.0888889		0.270058	-2.87879	0.387879		-1.68182	0.331313
0.1		0.269959	-2.87879	0.392929		-1.3697	0.290404
0.0777778		0.271201	-2.87879	0.39798		-1.79394	0.34899
0.0888889		0.276847	-2.87879	0.40303		-1.69091	0.359091
0.0777778		0.282435	-2.87879	0.408081		-1.73939	0.305051
0.0777778		0.283602	-2.87879	0.413131		-1.71818	0.265657
0.0888889		0.286586	-2.87879	0.418182		-1.53939	0.337879
0.0888889		0.285055	-2.87879	0.423232		-1.9697	0.332828
0.0888889		0.303456	-2.87879	0.428283		-1.78182	0.35404
0.0853994		0.298116	-2.87879	0.433333		-1.89394	0.300505
0.0888889		0.305743	-2.87879	0.438384		-2.20303	0.307071
0.0795181		0.301972	-2.87879	0.443434		-1.93939	0.368182
0.0777778		0.315846	-2.87879	0.448485		-1.51818	0.327778
0.0777778		0.317891	-2.87879	0.453535		-2.09091	0.308081
0.0777778		0.327241	-2.87879	0.458586		-1.74848	0.291919
0.0810185		0.322714	-2.87879	0.463636		-1.69697	0.334343
0.0777778		0.328269	-2.87879	0.468687		-2.22727	0.326263
0.0777778		0.345814	-2.87879	0.473737		-1.78182	0.353535
0.166667		0.333602	-2.87879	0.478788		-1.43636	0.310606
0.0868545		0.353351	-2.87879	0.483838		-0.957576	0.315152
0.0888889		0.365709	-2.87879	0.488889		-1.9	0.337374
0.0777778		0.364666	-2.87879	0.493939		-2.14242	0.356061
0.1		0.377153	-2.87879	0.49899		-1.6303	0.300505
0.0777778		0.375026	-2.87879	0.50404		-1.85455	0.339394
0.0888889		0.381235	-2.87879	0.509091		-1.80606	0.336869
0.1		0.382063	-2.87879	0.514141		-1.36364	0.322222
0.0888889		0.396261	-2.87879	0.519192		-1.79091	0.296465
0.111111		0.39746	-2.87879	0.524242		-1.78182	0.348485
0.0777778		0.416984	-2.87879	0.529293		-1.11515	0.285354
0.222222		0.406384	-2.87879	0.534343		-1.71515	0.355051
0.1		0.400952	-2.87879	0.539394		-1.10303	0.173232
0.0777778		0.426155	-2.87879	0.544444		-1.45152	0.351515
0.0888889		0.435238	-2.87879	0.549495		-1.6303	0.262626
0.0888889		0.433827	-2.87879	0.554545		-1.61515	0.311616
0.0888889		0.433404	-2.87879	0.559596		-1.7	0.335859
0.1		0.44769	-2.87879	0.564646		-1.58485	0.344949
0.0780856		0.444885	-2.87879	0.569697		-1.4697	0.293939
0.0888889		0.460988	-2.87879	0.574747		-1.56667	0.291919
0.1		0.493422	-2.87879	0.579798		-1.9697	0.324242
0.0777778		0.499012	-2.87879	0.584848		-1.93939	0.342929
0.0888889		0.482698	-2.87879	0.589899		-1.55758	0.287879
0.0777778		0.486543	-2.87879	0.594949		-1.71212	0.313131
0.0888889		0.501852	-2.87879	0.6		-1.82424	0.326768
0.0888889		0.345755	-2.84848	0.1		-1.36061	0.343939
0.0777778		0.34337	-2.84848	0.105051		-1.57576	0.348485
0.0777778		0.324148	-2.84848	0.110101		-1.76061	0.328788
0.0888889		0.316738	-2.84848	0.115152		-2.07879	0.336364
0.0888889		0.312196	-2.84848	0.120202		-1.69091	0.34798
0.0888889		0.303963	-2.84848	0.125253		-1.83333	0.324242
0.0888889		0.298775	-2.84848	0.130303		-1.64242	0.298485
0.0777778		0.294294	-2.84848	0.135354		-1.83333	0.343939
0.1		0.284373	-2.84848	0.140404		-1.81818	0.340909
0.0888889		0.281459	-2.84848	0.145455		-1.78788	0.366162
0.0888889		0.279419	-2.84848	0.150505		-1.94848	0.335354
0.0777778		0.279419	-2.84848	0.155556		-1.5	0.34596
0.0888889		0.273223	-2.84848	0.160606		-1.85455	0.385859
0.0888889		0.27388	-2.84848	0.165657		-1.85152	0.317677
0.1		0.266723	-2.84848	0.170707		-1.58182	0.295455
0.0888889		0.268025	-2.84848	0.175758		-1.39091	0.264141
0.0888889		0.265304	-2.84848	0.180808		-1.81818	0.286364
0.0777778		0.261515	-2.84848	0.185859		-1.62727	0.343939
0.0888889		0.260313	-2.84848	0.190909		-1.82424	0.318687
0.0860759		0.259024	-2.84848	0.19596		-1.85152	0.332323
0.0777778		0.256808	-2.84848	0.20101		-1.69697	0.276768
0.0888889		0.255666	-2.84848	0.206061		-1.76061	0.330303
0.1		0.253394	-2.84848	0.211111		-1.51212	0.30404
0.0888889		0.2519	-2.84848	0.216162		-1.38788	0.266667
0.0943878		0.255042	-2.84848	0.221212		-1.67576	0.35303
0.1		0.25334	-2.84848	0.226263		-1.83333	0.29899
0.0777778		0.251898	-2.84848	0.231313		-1.97273	0.35404
0.0777778		0.254379	-2.84848	0.236364		-1.52727	0.332323
0.188889		0.252164	-2.84848	0.241414		-1.55758	0.310606
0.0777778		0.251272	-2.84848	0.246465		-1.17576	0.160606
0.0777778		0.251657	-2.84848	0.251515		-2.05455	0.296465
0.0888889		0.245893	-2.84848	0.256566		-1.73939	0.332323
0.0888889		0.249738	-2.84848	0.261616		-1.8	0.355556
0.0888889		0.245229	-2.84848	0.266667		-1.98485	0.40404
0.0777778		0.2465	-2.84848	0.271717		-1.76364	0.330303
0.0888889		0.247322	-2.84848	0.276768		-1.58182	0.339899
0.0777778		0.248344	-2.84848	0.281818		-1.86364	0.346465
0.0993976		0.246864	-2.84848	0.286869		-1.41818	0.338384
0.1		0.247022	-2.84848	0.291919		-1.38788	0.272222
0.0977444		0.246076	-2.84848	0.29697		-1.56667	0.322727
0.111111		0.244569	-2.84848	0.30202		-1.6	0.312121
0.0777778		0.242873	-2.84848	0.307071		-1.15152	0.277778
0.0777778		0.243889	-2.84848	0.312121		-1.82121	0.355051
0.0888889		0.248083	-2.84848	0.317172		-1.74848	0.312626
0.0777778		0.241024	-2.84848	0.322222		-1.56061	0.345455
0.0777778		0.2474	-2.84848	0.327273		-1.69091	0.295455
0.0888889		0.244643	-2.84848	0.332323		-1.63939	0.273737
0.0777778		0.245199	-2.84848	0.337374		-1.48788	0.340404
0.0777778		0.244805	-2.84848	0.342424		-1.65152	0.29697
0.0888889		0.249025	-2.84848	0.347475		-1.40909	0.355051
0.0888889		0.242635	-2.84848	0.352525		-1.72424	0.343434
0.0777778		0.253772	-2.84848	0.357576		-2.11515	0.329798
0.1		0.251607	-2.84848	0.362626		-1.46364	0.356566
0.0888889		0.256624	-2.84848	0.367677		-1.27576	0.311616
0.0777778		0.252426	-2.84848	0.372727		-1.50303	0.315657
0.0888889		0.26101	-2.84848	0.377778		-1.54545	0.377273
0.0888889		0.267244	-2.84848	0.382828		-1.72727	0.333838
0.111111		0.259607	-2.84848	0.387879		-1.81818	0.323232
0.0888889		0.255001	-2.84848	0.392929		-1.44848	0.285859
0.0888889		0.271604	-2.84848	0.39798		-1.85758	0.294949
0.0888889		0.273538	-2.84848	0.40303		-0.978788	0.378283
0.0777778		0.283093	-2.84848	0.408081		-1.70909	0.350505
0.0777778		0.276929	-2.84848	0.413131		-1.83636	0.308081
0.0888889		0.290456	-2.84848	0.418182		-1.62727	0.373737
0.1		0.282631	-2.84848	0.423232		-2.02727	0.330303
0.0888889		0.301495	-2.84848	0.428283		-1.80909	0.364141
0.0777778		0.293546	-2.84848	0.433333		-1.77879	0.355556
0.0888889		0.305613	-2.84848	0.438384		-1.60303	0.306061
0.0777778		0.304677	-2.84848	0.443434		-1.41818	0.34899
0.0888889		0.304931	-2.84848	0.448485		-1.7303	0.279798
0.0888889		0.309452	-2.84848	0.453535		-2.31818	0.321717
0.0888889		0.320252	-2.84848	0.458586		-2.20909	0.363636
0.0763158		0.331425	-2.84848	0.463636		-1.57576	0.324747
0.0777778		0.33033	-2.84848	0.468687		-1.63939	0.378283
0.0848329		0.340097	-2.84848	0.473737		-1.70909	0.319697
0.0777778		0.335425	-2.84848	0.478788		-1.87879	0.312121
0.0888889		0.352652	-2.84848	0.483838		-1.81515	0.288889
0.0888889		0.351146	-2.84848	0.488889		-1.49091	0.355556
0.0666667		0.353307	-2.84848	0.493939		-1.77879	0.374242
0.0777778		0.355244	-2.84848	0.49899		-1.7303	0.299495
0.0777778		0.368651	-2.84848	0.50404		-1.47879	0.322727
0.0666667		0.378554	-2.84848	0.509091		-1.62424	0.309091
0.0777778		0.388377	-2.84848	0.514141		-1.63333	0.35404
0.103982		0.397072	-2.84848	0.519192		-1.82121	0.335859
0.0888889		0.391887	-2.84848	0.524242		-2.40909	0.35303
0.0777778		0.405379	-2.84848	0.529293		-1.94545	0.334343
0.0888889		0.417972	-2.84848	0.534343		-1.56061	0.289899
0.155556		0.411411	-2.84848	0.539394		-1.46667	0.310606
0.0777778		0.418677	-2.84848	0.544444		-1.31515	0.161616
0.0888889		0.426984	-2.84848	0.549495		-2.01212	0.336364
0.0777778		0.444162	-2.84848	0.554545		-1.61818	0.356061
0.0888889		0.459347	-2.84848	0.559596		-1.72424	0.318687
0.0973684		0.456155	-2.84848	0.564646		-1.78182	0.363131
0.0777778		0.465891	-2.84848	0.569697		-1.69394	0.345455
0.0888889		0.483616	-2.84848	0.574747		-1.75758	0.281313
0.0777778		0.475785	-2.84848	0.579798		-1.87879	0.322727
0.086747		0.470547	-2.84848	0.584848		-1.88182	0.318182
0.0888889		0.496508	-2.84848	0.589899		-1.43333	0.333838
0.0888889		0.491182	-2.84848	0.594949		-1.52121	0.327778
0.0777778		0.500952	-2.84848	0.6		-1.71818	0.292424
0.0888889		0.347811	-2.81818	0.1		-1.41212	0.320202
0.0888889		0.348951	-2.81818	0.105051		-1.4697	0.351515
0.0995671		0.331794	-2.81818	0.110101		-1.87273	0.339899
0.0777778		0.328644	-2.81818	0.115152		-1.87576	0.364141
0.0888889		0.319601	-2.81818	0.120202		-1.73333	0.310606
0.0777778		0.310157	-2.81818	0.125253		-1.81818	0.290404
0.0888889		0.303195	-2.81818	0.130303		-1.74848	0.265152
0.0777778		0.291581	-2.81818	0.135354		-1.73939	0.308586
0.070529		0.288464	-2.81818	0.140404		-1.82424	0.299495
0.0888889		0.287331	-2.81818	0.145455		-1.4303	0.287374
0.0777778		0.277491	-2.81818	0.150505		-1.44848	0.382323
0.0777778		0.271997	-2.81818	0.155556		-1.45152	0.302525
0.0888889		0.272627	-2.81818	0.160606		-1.99091	0.378788
0.0888889		0.270666	-2.81818	0.165657		-1.66061	0.359596
0.0913242		0.267627	-2.81818	0.170707		-2.03939	0.355051
0.0777778		0.26233	-2.81818	0.175758		-1.55758	0.328788
0.0804878		0.262242	-2.81818	0.180808		-1.55758	0.332323
0.0798005		0.25546	-2.81818	0.185859		-1.5303	0.333333
0.1		0.254438	-2.81818	0.190909		-1.53939	0.319192
0.0888889		0.257824	-2.81818	0.19596		-1.57576	0.333333
0.0888889		0.253397	-2.81818	0.20101		-1.77273	0.34596
0.0888889		0.256688	-2.81818	0.206061		-1.61515	0.348485
0.0888889		0.250126	-2.81818	0.211111		-1.75152	0.336364
0.0888889		0.254257	-2.81818	0.216162		-1.86667	0.342929
0.0888889		0.249999	-2.81818	0.221212		-1.49091	0.359596
0.0777778		0.251906	-2.81818	0.226263		-1.43636	0.304545
0.1		0.250066	-2.81818	0.231313		-1.63939	0.338384
0.0777778		0.248211	-2.81818	0.236364		-1.45455	0.333838
0.0888889		0.248392	-2.81818	0.241414		-1.7697	0.328788
		0.249998	-2.81818	0.246465		-1.96061	0.318182
		0.248435	-2.81818	0.251515
		0.247382	-2.81818	0.256566
		0.245355	-2.81818	0.261616
		0.247501	-2.81818	0.266667
		0.242837	-2.81818	0.271717
		0.245897	-2.81818	0.276768
		0.247351	-2.81818	0.281818
		0.242157	-2.81818	0.286869
		0.24088	-2.81818	0.291919
		0.242516	-2.81818	0.29697
		0.239736	-2.81818	0.30202
		0.24012	-2.81818	0.307071
		0.242692	-2.81818	0.312121
		0.243862	-2.81818	0.317172
		0.240079	-2.81818	0.322222
		0.238149	-2.81818	0.327273
		0.242164	-2.81818	0.332323
		0.241646	-2.81818	0.337374
		0.243616	-2.81818	0.342424
		0.243708	-2.81818	0.347475
		0.251612	-2.81818	0.352525
		0.246489	-2.81818	0.357576
		0.247616	-2.81818	0.362626
		0.251556	-2.81818	0.367677
		0.259479	-2.81818	0.372727
		0.252416	-2.81818	0.377778
		0.26201	-2.81818	0.382828
		0.262001	-2.81818	0.387879
		0.268986	-2.81818	0.392929
		0.268759	-2.81818	0.39798
		0.267933	-2.81818	0.40303
		0.272317	-2.81818	0.408081
		0.273023	-2.81818	0.413131
		0.285256	-2.81818	0.418182
		0.284799	-2.81818	0.423232
		0.301299	-2.81818	0.428283
		0.291466	-2.81818	0.433333
		0.292027	-2.81818	0.438384
		0.301017	-2.81818	0.443434
		0.308408	-2.81818	0.448485
		0.314921	-2.81818	0.453535
		0.318034	-2.81818	0.458586
		0.320845	-2.81818	0.463636
		0.337643	-2.81818	0.468687
		0.338859	-2.81818	0.473737
		0.34449	-2.81818	0.478788
		0.335571	-2.81818	0.483838
		0.357953	-2.81818	0.488889
		0.365911	-2.81818	0.493939
		0.367439	-2.81818	0.49899
		0.356473	-2.81818	0.50404
		0.365583	-2.81818	0.509091
		0.378448	-2.81818	0.514141
		0.38575	-2.81818	0.519192
		0.393104	-2.81818	0.524242
		0.411746	-2.81818	0.529293
		0.406243	-2.81818	0.534343
		0.421852	-2.81818	0.539394
		0.426402	-2.81818	0.544444
		0.431429	-2.81818	0.549495
		0.449735	-2.81818	0.554545
		0.445291	-2.81818	0.559596
		0.445573	-2.81818	0.564646
		0.459136	-2.81818	0.569697
		0.476596	-2.81818	0.574747
		0.486138	-2.81818	0.579798
		0.48746	-2.81818	0.584848
		0.475873	-2.81818	0.589899
		0.501905	-2.81818	0.594949
		0.493263	-2.81818	0.6
		0.345038	-2.78788	0.1
		0.354657	-2.78788	0.105051
		0.341157	-2.78788	0.110101
		0.330575	-2.78788	0.115152
		0.315763	-2.78788	0.120202
		0.315896	-2.78788	0.125253
		0.306321	-2.78788	0.130303
		0.292378	-2.78788	0.135354
		0.289928	-2.78788	0.140404
		0.281349	-2.78788	0.145455
		0.27765	-2.78788	0.150505
		0.277891	-2.78788	0.155556
		0.270867	-2.78788	0.160606
		0.268973	-2.78788	0.165657
		0.268076	-2.78788	0.170707
		0.264006	-2.78788	0.175758
		0.257572	-2.78788	0.180808
		0.259825	-2.78788	0.185859
		0.258755	-2.78788	0.190909
[truncated: 9,281 more rows]

## Sheet: Figure_4d
TF Dissimilarity
[truncated: 630 more rows]

[truncated: 53 more sheets: Figure_4e, Figure_4f, Figure_5a, Figure_5b, Figure_6b-d, SuppFig_1, SuppFig_2a-c, SuppFig_2d, SuppFig_2e, SuppFig_2f, SuppFig_2g, SuppFig_3a, SuppFig_3b, SuppFig_3c, SuppFig_3d, SuppFig_3e, SuppFig_4a, SuppFig_4b, SuppFig_4c, SuppFig_4d …]
